# Supplementary material for: Guiding treatment decisions in early breast cancer: A model-based comparison of the OncotypeDX and MammaPrint tests
Source: Breast. 2026 Jan 12;85:104698. doi: 10.1016/j.breast.2026.104698 (PMC12856286; doi:10.1016/j.breast.2026.104698)
Supplement: Multimedia component 1 [file mmc1.zip]

Archive with 1 entries (1 files):
- Code_DA_MPvOT.Rmd
