# Supplementary material for: Guiding treatment decisions in early breast cancer: A model-based comparison of the OncotypeDX and MammaPrint tests
Source: Breast. 2026 Jan 12;85:104698. doi: 10.1016/j.breast.2026.104698 (PMC12856286; doi:10.1016/j.breast.2026.104698)
Supplement: Multimedia component 1 [file mmc1.zip › Code_DA_MPvOT.Rmd]

---
title: "Code for the decision analysis of: Guiding Treatment Decisions in Early Breast Cancer: A Comparative Analysis of the OncotypeDX and MammaPrint tests"
author: "Frank Doornkamp"
date: "04/2025"
output: html_document
editor_options: 
  chunk_output_type: console
---

# Introduction

To inform our decision model we use two landmark trials: the MINDACT trial and the TAILORx trial. Both focused on validating their corresponding genetic signature: MammaPrint and OncotypeDX, respectively. The motivation for this study is to evaluate and compare both tests in the same population, focussing on the treatment allocation and patient health outcomes when using these tests in adjuvant chemotherapy decision making. We simulate two data sets: one with characteristics of the MINDACT trial and one with the characteristics of the TAILORx trial, where the genomic marker is exchanged to both trials.

This document provides the code to run the analysis from the article. The code consists of a few parts:

Part 1: Data generation
  Part 1a: Predictor variable generation
  Part 1b: Event variable generation
    Part 1b1: Replicating trial results
    Part 1b2: Final event generating model

Part 2: Data analysis
  Part 2a: Decision analysis on MINDACT cohort + Sensitivity analysis
  Part 2b: Decision analysis on TAILORx cohort + Sensitivity analysis

Part 3: Additional checks, supplementary analysis:
  Part 3a: Comparing three ways of generating events
  Part 3b: Assuming independence between MammaPrint and OncotypeDX

## Load in the necessary packages

```{r}
library(rms)
library(survival)
library(ggplot2)
library(dplyr)
library(gdata)
library(xtable)
library(mvtnorm)
library(gridExtra)
library(tidyverse)
library(grid)
library(caret)
library(RColorBrewer)
library(scales)
```

## Some functions

```{r}
Find_setseed <- function(ys){
  difference = 1
  i=0
  while (difference > 0.0001){
    i=i+1
    seednmr = i
    set.seed(seednmr)
    x <- ifelse(runif(n=length(ys)) < ys, 0, 1)
    ests <- mean(x)
    difference = abs(ests - (1-mean(ys)))
  }
  return(seednmr)
}
###############################################################
optim_save <- function(par, fn, ...) {
	iterations <- list()
	wrap_fun <- function(parameters, ...) {
		n <- length(iterations)
		result <- fn(parameters, ...)
		iterations[[n + 1]] <<- c(parameters, result)
		return(result)
	}
	optim_out <- stats::optim(par, wrap_fun, ...)
	optim_out$iterations <- iterations
	optim_out$iterations_df <- as.data.frame(do.call(rbind, iterations))
	names(optim_out$iterations_df) <- c(paste0('Param', 1:length(par)), 'Result')
	optim_out$iterations_df$Iteration <- 1:nrow(optim_out$iterations_df)
	return(optim_out)
}
```

# Part 1: Data generation

### Text

The goal of the study is to compare the clinical usefulness of the MammaPrint and OncotypeDX. We compare the tests in their ability to guide treatment decisions and consequently improve health outcomes. With Net Benefit, a measure that counts the number of prevented events by treatment minus the amount of treatmnet given multiplied by a weight, we evaluate multiple decision making strategies. To be able to compare the tests in the same population, we need to fill the following function:

S(t=10|X) = exp(-H_0(t=10) * exp(B1X1 + B2X2 + B3X3 + B4X4))

X1 represents the clinical risk, X2 and X3 are the MammaPrint and OnctoypeDX scores respectively. X4 indicates the chemotherapy effect. The data generation process focuses on X1,X2,X3; since the chemotherapy variable is a 0/1 indicator which is uncorrelated to all other variables.

To start, we generate data with a multivariate normal distribution. The marginal distributions are published in the corresponding trials. Additionally, the correlation between the clinical risk and genomic markers are published by group stratification between the two variables. We reverse engineer the underlying multivariate normal:

(1) We use a multivariate normal with a predefined correlation matrix to generate correlated data.

(2) We use the probability integral transform. We are trying to find the sampling continuous distribution to transform it to a standard uniform distribution, U~[0,1]. More formal, we are looking for U = F_X(X). If we find the true cdf (F_X) of the random generated variable we can generate this U[0,1] with large samples. Since we used the multivariate normal, we know that this marginal distribution for F_X is a standard normal distribution (using function pnorm in R).

(3) By using the inverse cdf (F_X^{-1}) we can transform the standard uniform U[0,1] to any distribution we would like. We only need to be able to specify its inverse cdf. In R the inverse cdf (also known as the quantile distribution) is given by the q+distribution name. You could also specify a mixture in this way (which we will use).

-----------------------------------------------------------------

## Part 1a: Predictor variable generation

### Marginal clinical and MammaPrint risk distribution

Starting, we assume a normal distribution for the clinical risk and a binary distribution for the MammaPrint. We start with some information published in MINDACT.

```{r}
# Set N as total sample size
N = 2000000

# Because of the cloning of every women
N = N/2

# MINDACT published results regarding group sizes and high risks:
n_mindact <- sum(2745,592,1550,1806)
groups_mindact <- c(2745,592,1550,1806)/n_mindact
mindact_GH <- (592+1806)/n_mindact
mindact_CH <- (1551+1805)/n_mindact

# For Tailorx; used later:
tailorx_CH <- 2812/(2812+6615)

# MP in tailorx:
tailorx_mind <- c(groups_mindact[c(1,2)]*((1-tailorx_CH)/(1-mindact_CH)),
                  groups_mindact[c(3,4)]*(tailorx_CH/mindact_CH))
tailorx_MPhigh <- sum(tailorx_mind[c(2,4)])
```

### Marginal OncotypeDX score distribution

The proportion of high clinical risks are 30% in TAILORx, while in MINDACT 50%. When exchanging the two tests, this affects how many high risks we would have observed due to their correlation, we adjust accordingly.

```{r}
# First some TAILORx statistics:
CL <- c(1227, (2440+2359), 589)
CH <- c(345, (842+855), 770)
n_tailorx <- sum(CL) + sum(CH)
tailorx_CH <- sum(CH)/n_tailorx

# Clinical vs Oncotype risk groups used in TAILORx
groups_clin_OT <- c(1227,(2440+2359),589,345,(842+855),770)/n_tailorx

# TAILORx distribution of OncotypeDX scores
OT_3groups <- (CL+CH)/n_tailorx
OT_allgroups <- c(OT_3groups[1]*0.27, OT_3groups[1]*0.73,
                  OT_3groups[2]*0.36, OT_3groups[2]*0.40,
                  OT_3groups[2]*0.24, OT_3groups[3]*0.43,
                  OT_3groups[3]*0.23, OT_3groups[3]*0.11,
                  OT_3groups[3]*0.15, OT_3groups[3]*0.08)

# Correcting the C-L/C-H for the mindact proportions:
new_CH <- round(n_tailorx*mindact_CH*(c(345,(842+855),770)/sum(CH)))
new_CL <- round(n_tailorx*(1-mindact_CH)*(c(1227,(2440+2359),589)/sum(CL)))

# New
newOT_3groups <- (new_CL+new_CH)/n_tailorx
newOT_allgroups <- c(newOT_3groups[1]*0.27, newOT_3groups[1]*0.73,
                     newOT_3groups[2]*0.36, newOT_3groups[2]*0.40,
                     newOT_3groups[2]*0.24, newOT_3groups[3]*0.43,
                     newOT_3groups[3]*0.23, newOT_3groups[3]*0.11,
                     newOT_3groups[3]*0.15, newOT_3groups[3]*0.08)

# xtable(rbind(OT_allgroups,newOT_allgroups))
```

The estimation of the OncotypeDX shown here is only for the MINDACT case. In the case study on the TAILORx trial a similar strategy is used, but not shown here. OncotypeDX scores are also called recurrence scores and therefore abbreviated with RS. More details on this estimation process can be found in previous versions and in the CalcRS file.

```{r}
est_RS_dist_1 <- function(z){
  set.seed(3)
  x1 <- rbeta(n=N, shape1 = abs(z[1]), shape2 = abs(z[2]))*100
  set.seed(3)
  u <- runif(N)
  k <- as.integer(u > 0.5) #vector of 0’s and 1’s
  set.seed(3)
  x2 <- rbeta(n=N, shape1 = abs(z[3]), shape2 = abs(z[4]))*100
  # Calculate the Mixture
  x <- (1-k)*x1+k*x2
  
  Groups <- c(length(x[x >= 0 & x < 5.5] > -1), 
              length(x[x >= 5.5 & x < 10.5] > -1),
              length(x[x >= 10.5 & x < 15.5] > -1),
              length(x[x >= 15.5 & x < 20.5] > -1),
              length(x[x >= 20.5 & x < 25.5] > -1),
              length(x[x >= 25.5 & x < 30.5] > -1),
              length(x[x >= 30.5 & x < 35.5] > -1),
              length(x[x >= 35.5 & x < 40.5] > -1),
              length(x[x >= 40.5 & x < 50.5] > -1),
              length(x[x >= 50.5 & x <= 100] > -1))/N
  
  # print(sqrt(sum((newOT_allgroups - Groups)^2)))
  sqrt(sum((newOT_allgroups - Groups)^2))
}
# Got starting points from trying a bunch of things. This procedure is unstable, 
# but the final results are somewhat similar. However, this final result can be 
# found with multiple solutions. Probably many local minima and maybe not a 
# closed form solution. But not sure.
init <- c(2, 9, 11, 55) 
# res_step1 <- optim(init, est_RS_dist_1)

# Use outcomes in the next function:
# s1 = res_step1$par[1]
# s2 = res_step1$par[2]
# s3 = res_step1$par[3]
# s4 = res_step1$par[4]

# set.seed(3)
# x1 <- rbeta(n=N, shape1 = s1, shape2 = s2)*100
# set.seed(3)
# x2 <- rbeta(n=N, shape1 = s3, shape2 = s4)*100
# set.seed(3)
# u <- runif(N)

est_RS_dist_2 <- function(z, u, x1 ,x2){
  k <- as.integer(u > z) #vector of 0’s and 1’s
  x <- (1-k)*x1+k*x2
  
  Groups <- c(length(x[x >= 0 & x < 5.5] > -1), 
              length(x[x >= 5.5 & x < 10.5] > -1),
              length(x[x >= 10.5 & x < 15.5] > -1),
              length(x[x >= 15.5 & x < 20.5] > -1),
              length(x[x >= 20.5 & x < 25.5] > -1),
              length(x[x >= 25.5 & x < 30.5] > -1),
              length(x[x >= 30.5 & x < 35.5] > -1),
              length(x[x >= 35.5 & x < 40.5] > -1),
              length(x[x >= 40.5 & x < 50.5] > -1),
              length(x[x >= 50.5 & x <= 100] > -1))/N
  
  # print(sqrt(sum((newOT_allgroups - Groups)^2)))
  sqrt(sum((newOT_allgroups - Groups)^2))
}
# res_step2 <- optimize(est_RS_dist_2, interval = c(0.2,0.8), u = u, x1 = x1, x2 = x2)
# res_step2

# The outcome:
set.seed(3)
x1 <- rbeta(n=N, shape1 = 1.902531, shape2 = 7.486864)*100
set.seed(3)
x2 <- rbeta(n=N, shape1 = 11.649537, shape2 = 55.476735)*100
set.seed(3)
u <- runif(N)
k <- as.integer(u > 0.5317655) #vector of 0’s and 1’s
x <- (1-k)*x1+k*x2

# How does it look:
hist(x, breaks = 'fd')
summary(x) # 0-80 in published research

# Compare with all groups:
Groups <- c(length(x[x >= 0 & x < 5.5] > -1),
            length(x[x >= 5.5 & x < 10.5] > -1),
            length(x[x >= 10.5 & x < 15.5] > -1),
            length(x[x >= 15.5 & x < 20.5] > -1),
            length(x[x >= 20.5 & x < 25.5] > -1),
            length(x[x >= 25.5 & x < 30.5] > -1),
            length(x[x >= 30.5 & x < 35.5] > -1),
            length(x[x >= 35.5 & x < 40.5] > -1),
            length(x[x >= 40.5 & x < 50.5] > -1),
            length(x[x >= 50.5 & x <= 100] > -1))/N
sqrt(sum((newOT_allgroups - Groups)^2))
round(cbind(newOT_allgroups, Groups),2)

# Compare with the 3 groups:
tab <- ifelse(x >= 0 & x < 10.5, 0,
      ifelse(x >= 10.5 & x < 25.5, 1,
      ifelse(x >= 25.5 & x <= 100, 2, NA)))
round(newOT_3groups - table(tab)/length(tab),3)
```

This same procedure is also done for the TAILORx case. We need this case as well to calculate the correlation between the observed clinical risk and the OncotypeDX recurrence scores.

```{r}
# Same story here; Got starting points from trying a bunch of things showing
# similar behavior as before:
init <- c(2.065617, 9.281340, 10.965771, 51.802541)
# res_step1 <- optim(init, est_RS_dist_1)

# Again use the results for the second step:
# s1 <- res_step1$par[1]
# s2 <- res_step1$par[2]
# s3 <- res_step1$par[3]
# s4 <- res_step1$par[4]

# set.seed(3)
# x1 <- rbeta(n=N, shape1 = s1, shape2 = s2)*100
# set.seed(3)
# x2 <- rbeta(n=N, shape1 = s3, shape2 = s4)*100
# set.seed(3)
# u <- runif(N)

# res_step2 <- optimize(est_RS_dist_2, interval = c(0.2,0.8), u = u, x1 = x1, x2 = x2)
# res_step2

set.seed(3)
x1 <- rbeta(n=N, shape1 = 2.057438, shape2 = 9.163602)*100
set.seed(3)
x2 <- rbeta(n=N, shape1 = 11.00128, shape2 = 52.066)*100
set.seed(3)
u <- runif(N)
k <- as.integer(u > 0.5014908) #vector of 0’s and 1’s
x <- (1-k)*x1+k*x2

hist(x, breaks = 'fd')
summary(x)
Groups <- c(length(x[x >= 0 & x < 5.5] > -1),
            length(x[x >= 5.5 & x < 10.5] > -1),
            length(x[x >= 10.5 & x < 15.5] > -1),
            length(x[x >= 15.5 & x < 20.5] > -1),
            length(x[x >= 20.5 & x < 25.5] > -1),
            length(x[x >= 25.5 & x < 30.5] > -1),
            length(x[x >= 30.5 & x < 35.5] > -1),
            length(x[x >= 35.5 & x < 40.5] > -1),
            length(x[x >= 40.5 & x < 50.5] > -1),
            length(x[x >= 50.5 & x <= 100] > -1))/N
sqrt(sum((OT_allgroups - Groups)^2))
round(cbind(OT_allgroups, Groups),2)

tab <- ifelse(x >= 0 & x < 10.5, 0,
      ifelse(x >= 10.5 & x < 25.5, 1,
      ifelse(x >= 25.5 & x <= 100, 2, NA)))
round(OT_3groups - table(tab)/length(tab),5)
```

The final result of the two procedures are two mixtures of beta distributions. To use them in the data generating process, we make functions:

```{r}
# For the MINDACT case:
qRS <- function(aa){
  set.seed(3)
  x1 <- qbeta(p=aa, shape1 = 1.902531, shape2 = 7.486864)*100
  set.seed(3)
  x2 <- qbeta(p=aa, shape1 = 11.649537, shape2 = 55.476735)*100
  set.seed(3)
  u <- runif(N)
  k <- as.integer(u > 0.5317655)
  # Get the Mixture:
  x <- (1-k)*x1+k*x2
}

rRS <- function(N){
  set.seed(3)
  x1 <- rbeta(n=N, shape1 = 1.902531, shape2 = 7.486864)*100
  set.seed(3)
  x2 <- rbeta(n=N, shape1 = 11.649537, shape2 = 55.476735)*100
  set.seed(3)
  u <- runif(N)
  k <- as.integer(u > 0.5317655)
  # Get the Mixture:
  x <- (1-k)*x1+k*x2
}

# For the TAILORx case (to calculate the correlation)
rRS_TAILORx <- function(N){
  set.seed(3)
  x1 <- rbeta(n=N, shape1 = 2.057438, shape2 = 9.163602)*100
  set.seed(3)
  x2 <- rbeta(n=N, shape1 = 11.00128, shape2 = 52.066)*100
  set.seed(3)
  u <- runif(N)
  k <- as.integer(u > 0.5014908) #vector of 0’s and 1’s
  # Get the Mixture:
  x <- (1-k)*x1+k*x2
}

qRS_TAILORx <- function(aa){
  set.seed(3)
  x1 <- qbeta(p=aa, shape1 = 2.057438, shape2 = 9.163602)*100
  set.seed(3)
  x2 <- qbeta(p=aa, shape1 = 11.00128, shape2 = 52.066)*100
  set.seed(3)
  u <- runif(N)
  k <- as.integer(u > 0.5014908) #vector of 0’s and 1’s
  # Get the Mixture:
  x <- (1-k)*x1+k*x2
}
```

### Estimating correlations

Next, we need three correlations:

Between MammaPrint and OncotypeDX
Between clinical risk and MammaPrint
Between clinical risk and OncotypeDX

We start with the correlation between MammaPrint and OncotypeDX. This correlation is not observed in the trials, since both trials only include one of the tests. Bartlett (2016) is so far the only one that did a 'commercial version' comparison.

#### The correlation between MammaPrint and OncotypeDX

```{r}
# Initialize values based on previously runs:
init_rho_mp = 0.5747781
init_rho_ot = 0.427772

opt_rho_MP_OT <- function(x){
  R <- matrix(data = c(1, init_rho_mp, init_rho_ot, init_rho_mp, 1, 
                       x, init_rho_ot, x, 1), ncol = 3)
  # Generate data
  set.seed(4)
  d <- as.data.frame(rmvnorm(N, mean = c(rep(0, nrow(R))), sigma = R))
  a1 <- ifelse(d$V2 > sort(d$V2)[nrow(d)*(1-mindact_GH)], 1, 0)
  aa <- pnorm(d$V3)
  a2 <- qRS(aa)
  a3 <- ifelse(a2 > sort(a2)[nrow(d)*(1-mindact_GH)], 1,0)
  
  dff <- as.data.frame(cbind(d$V1,d$V2,a1,a2,a3))
  colnames(dff) <- c("Clinic", "MPcont", "MP", "OT", "OTbin")
  dff <- rbind(dff, dff)
  
  a1 <- dff$MP
  a2 <- ifelse(dff$OT < 10.5, 0,
         ifelse(dff$OT > 25.5, 2, 1))
  
  # t1 from Bartlett OPTIM prelim trial
  t1 <- matrix(data = c(177,6,70,44), byrow = T, nrow = 2, ncol = 2)
  t2 <- table(a1,a2>1)
  obs <- round(100*(t1/sum(t1)),1)
  est <- round(100*(t2/sum(t2)),1)
  # Minimize:
  print(sum((obs-est)^2))
  sum((obs-est)^2)
}
# res <- optimize(opt_rho_MP_OT, interval = c(0.2,0.9))
# res # 8.88
rho_mp_ot <- 0.7709283 # res$minimum
```

#### The correlation between clinical risk and MammaPrint:

```{r}
opt_rho_MINDACT <- function(x){
  # Make matrix
  R <- matrix(data = c(1, x, init_rho_ot, x, 1, rho_mp_ot, 
                       init_rho_ot, rho_mp_ot, 1), ncol = 3)
  # Generate data
  set.seed(4)
  d <- as.data.frame(rmvnorm(N, mean = c(rep(0, nrow(R))), sigma = R))
  d <- rbind(d,d)
  
  # Set the correct boundaries at the published high risk proportions:
  b1 <- ifelse(d$V1 > sort(d$V1)[nrow(d)*(1-mindact_CH)], 1, 0)
  b2 <- ifelse(d$V2 > sort(d$V2)[nrow(d)*(1-mindact_GH)], 1, 0)
  # Make our groups:
  g2 <- ifelse(b1 == 0 & b2 == 0, 1,
        ifelse(b1 == 0 & b2 == 1, 2,
        ifelse(b1 == 1 & b2 == 0, 3,
        ifelse(b1 == 1 & b2 == 1, 4, NA))))
  
  group_ests <- table(g2)/length(g2)

  print(sum((groups_mindact - group_ests)^2))
  # minimize
  sum((groups_mindact - group_ests)^2)
}
# res <- optimize(opt_rho_MINDACT, interval = c(-0.1,0.8))
# res # 3.658823e-12
rho_mp <- 0.5747781 #res$minimum
```

#### The correlation between clinical risk and OncotypeDX:

For estimating the correlation between clinical risk and OncotypeDX (RS score) we have to dive back into the TAILORx trial. There, we calculate the correlation between their observed clinical risk and RS scores and assume that it does not change with bringing it into the MINDACT trial.

```{r}
opt_rho_TAILORx <- function(x){
  # Make matrix
  R <- matrix(data = c(1, rho_mp, x, rho_mp, 1, rho_mp_ot, x, rho_mp_ot, 1), ncol = 3)
  
  # Generate data
  set.seed(4)
  d <- as.data.frame(rmvnorm(N, mean = c(rep(0, nrow(R))), sigma = R))
  aa <- pnorm(d$V3)
  d$V3 <- qRS_TAILORx(aa) # TAILORx trial distribution
  d <- rbind(d,d)
  
  # Make the three groups
  g <- ifelse(d$V3 >= 0 & d$V3 < 10.5, 0,
       ifelse(d$V3 >= 10.5 & d$V3 < 25.5, 1,
       ifelse(d$V3 >= 25.5 & d$V3 <= 100, 2, NA)))
  
  # Update the boundary to the TAILORx trial:
  b <- ifelse(d$V1 > sort(d$V1)[nrow(d)*(1-tailorx_CH)], 1, 0) # Note tailorx_ch

  # Our group estimates
  g2 <- ifelse(b == 0 & g == 0, 1,
        ifelse(b == 0 & g == 1, 2,
        ifelse(b == 0 & g == 2, 3,
        ifelse(b == 1 & g == 0, 4,
        ifelse(b == 1 & g == 1, 5,
        ifelse(b == 1 & g == 2, 6, NA))))))
  
  group_ests <- as.numeric(table(g2)/length(g2))

  print(sum((groups_clin_OT - group_ests)^2))
  # Minimize:
  sum((groups_clin_OT - group_ests)^2)
}
# res <- optimize(opt_rho_TAILORx, interval = c(-0.1,0.8))
# res # 0.001475301
rho_ot <- 0.427772 #res1$minimum
```

#### Final predictor variables datasets

The clinical risk variable is centered. Additionally, the binary versions of all the tests are generated by having the exact proportion that is also observed in the trials.

MINDACT:

```{r}
# Our final matrix:
R <- matrix(data = c(1, rho_mp, rho_ot, rho_mp, 1, 
                     rho_mp_ot, rho_ot, rho_mp_ot, 1), ncol = 3)
# Generate data
set.seed(4)
d <- as.data.frame(rmvnorm(N, mean = c(rep(0, nrow(R))), sigma = R))
head(d)
a0 <- ifelse(d$V1 > sort(d$V1)[nrow(d)*(1-mindact_CH)], 1, 0)
a1 <- ifelse(d$V2 > sort(d$V2)[nrow(d)*(1-mindact_GH)], 1, 0)
aa <- pnorm(d$V3)
a2 <- qRS(aa)
a3 <- ifelse(a2 > 26, 1,0)

df <- as.data.frame(cbind(d$V1,a1,a2,a0,d$V2,a3))
colnames(df) <- c("Clinic", "MP", "OT", "Clinbin", "MPcont", "OTbin")
# round(cor(df),2)

# Store this mean for later
mean_RS <- mean(df$OT)

# Center variables:
# Note that Clinic and MPcont are already N(0,1)
df$Clinic <- as.numeric(scale(df$Clinic, scale = FALSE))
df$MPcont <- as.numeric(scale(df$MPcont, scale = FALSE))
# Beta distribution, not symmetric
df$OT <- as.numeric(scale(df$OT, scale = FALSE))

# Store some boundary information:
boundary_clin <- sort(df$Clinic)[nrow(d)*(1-mindact_CH)]
boundary_MPcont <- sort(df$MPcont)[nrow(d)*(1-mindact_GH)]
boundary_OT <- sort(df$OT)[nrow(d)*(1-mindact_GH)]

# Clone all patients: once with and once without chemotherapy:
df <- rbind(df,df)
df$Chemo <- c(rep(0, times = nrow(df)/2), rep(1, times = nrow(df)/2))
df1 <- df[1:nrow(df),]
```

TAILORx:

```{r}
# Re-use the final matrix here as well
set.seed(4)
d <- as.data.frame(rmvnorm(N, mean = c(rep(0, nrow(R))), sigma = R))
a0 <- ifelse(d$V1 > sort(d$V1)[nrow(d)*(1-tailorx_CH)], 1, 0)
a1 <- ifelse(d$V2 > sort(d$V2)[nrow(d)*(1-tailorx_MPhigh)], 1, 0) # This changed!
aa <- pnorm(d$V3)
a2 <- qRS_TAILORx(aa) # This changed!
a3 <- ifelse(a2 > 26, 1, 0)

df_tai <- as.data.frame(cbind(d$V1,a1,a2,a0,d$V2,a3))
colnames(df_tai) <- c("Clinic", "MP", "OT", "Clinbin", "MPcont", "OTbin")

# Store this mean for later
mean_OT_tailorx <- mean(df_tai$OT)

# Center variables:
df_tai$Clinic <- as.numeric(scale(df_tai$Clinic, scale = FALSE))
df_tai$MPcont <- as.numeric(scale(df_tai$MPcont, scale = FALSE))
df_tai$OT <- as.numeric(scale(df_tai$OT, scale = FALSE))

# Store some boundary information:
boundary_clin_tailorx <- sort(df_tai$Clinic)[nrow(df_tai)*(1-tailorx_CH)]
boundary_Glow_tailorx <- 10.5 - mean_OT_tailorx
boundary_Ghigh_tailorx <- 25.5 - mean_OT_tailorx

# Clone all patients: once with and once without chemotherapy:
df_tai <- rbind(df_tai,df_tai)
df_tai$Chemo <- c(rep(0, times = nrow(df_tai)/2), rep(1, times = nrow(df_tai)/2))
df1_tai <- df_tai[1:nrow(df_tai),]
```

## Part 1b: Event variable generation

To repeat the introduction, we want the parameters for the following formula:

S(t=10|X) = exp(-H_0(t=10) * exp(B1X1 + B2X2 + B3X3 + B4X4))

In this part we focus on the estimation of the coefficients (i.e. coefficients or hazard ratios). This includes calculating the:

h0 = Baseline (cumulative) hazard
B1 = Prognostic effect clinical risk score
B2 = Prognostic effect MammaPrint score
B3 = Prognostic effect OncotypeDX score
B4 = Chemotherapy effectiveness

### Part 1b1: Replicating trial results

#### Replicating the MINDACT results

MINDACT S(t=8|X) = exp(-H_0(t=8) * exp(B1X1 + B2X2 + B4X4))

The chemotherapy effectiveness and MammaPrint prognostic quality can be taken from the trial. The baseline hazard and prognostic quality of the clinical risk variable are estimated by minimalization of the published survival estimates for their risk groups (outcome = distant metastasis free interval).

For MammaPrint quality:
In the supplementary appendix of Piccart (2021) they published table S4. This table shows the survival outcomes for the 4 different risk groups (Corrected risk estimates; corrected for...). from this table we can estimate some hazard ratios for the different groups that should only differ in Clinical and Genomic (and chemotherapy) variables.

Moreover, in the article Piccart (2021) they published table 2 with for the C-L/G-H group without chemotherapy a survival estimate of 92.4%. Comparing the risk estimate from table S4 for C-L,G-L and this survival estimates relates to a hazard ratio for MammaPrint of HR = 2.4. This is also close to what we found in the table S4 calculations (HR = 2.4). Therefore, we take HR = 2.4 as a starting point for the prognostic quality of MammaPrint.

For Chemotherapy quality:
Similarly, in table 2, they show the chemotherapy effects for the discordant pairs. We combined the estimates and weighted it for the group sizes. This resulted in a hazard ratio of 0.64. This estimate is also used in the PREDICT algorithm and therefore seemed accurate.

```{r}
# Store estimates
hr_chemo <- round(sum(0.61*(346/(346+748)), 0.66*(748/(346+748))),2)
hr_MP <- 2.4

# Make variables for the groups and chemotherapy in MINDACT
df$Groups_mindact <- ifelse(df$Clinic <  boundary_clin & df$MP == 0, 1,
                     ifelse(df$Clinic <  boundary_clin & df$MP == 1, 2,
                     ifelse(df$Clinic >= boundary_clin & df$MP == 0, 3,
                     ifelse(df$Clinic >= boundary_clin & df$MP == 1, 4, NA))))

# Distributing Chemotherapy similar to MINDACT:
set.seed(1)
df$Chemo_mindact <- ifelse(df$Groups_mindact == 1, 0, 
                    ifelse(df$Groups_mindact == 2 | df$Groups_mindact == 3, 
                      sample(rep(c(0,1),
                        sum(df$Groups_mindact == 2 | df$Groups_mindact == 3)/2)),
                    ifelse(df$Groups_mindact == 4, 1, NA)))

Opt_mindact <- function(x){
  opt_h0 <- x[[1]]
  opt_hr_clin <- x[[2]]
  
  # The estimated DMFI scores in MINDACT: Table S4
  Y <- c(96.7, 93.5, 92.2, 87.9)/100
  
  # Generate Estimates
  Yhat <- exp(-opt_h0 * exp(log(opt_hr_clin)*df$Clinic + 
                            log(hr_MP)*df$MP +
                            log(hr_chemo)*df$Chemo_mindact))
  # Generate means
  Yhat <- c(mean(Yhat[df$Groups_mindact == 1]), mean(Yhat[df$Groups_mindact == 2]), 
            mean(Yhat[df$Groups_mindact == 3]), mean(Yhat[df$Groups_mindact == 4]))
  
  print(-sum(Y*log(Yhat) + (1-Y)*log((1-Yhat))))
  # Minimize the log likelihood/cross entropy
  if (any(Yhat > 0.99999)){Yhat[Yhat > 0.99999] = 0.99999}
  -sum(Y*log(Yhat) + (1-Y)*log((1-Yhat)))
}
# init <- c(h0 = 0.05, clin = 1.8)
# Opt_Clinic <- optim(init, Opt_mindact)
# Opt_Clinic # 1.032524
h0_MP <- 0.05004293 # Opt_Clinic$par[1]
hr_clin <- 1.79557355 # Opt_Clinic$par[2]
```

Comparing our simulation with the published group sizes and survival outcomes in table S4

```{r}
# Check with published MINDACT group sizes:
round((table(df$Groups_mindact)/nrow(df))-groups_mindact, 3)

# Outcomes:
df$DMFI_mindact <- exp( - h0_MP * exp((log(hr_clin)*df$Clinic) + 
                                (log(hr_MP)*df$MP) + 
                                (log(hr_chemo)*df$Chemo_mindact)))
df$DMFI_nochemo <- exp( - h0_MP * exp((log(hr_clin)*df$Clinic) + 
                                (log(hr_MP)*df$MP)))
DFMI_mean_no_c <- mean(df$DMFI_nochemo)

# Recall:
# Group1 = C-L/G-L  no chemo
# Group2 = C-L/G-H  randomized chemo
# Group3 = C-H/G-L  randomized chemo
# Group4 = C-H/G-H  all chemo

# MINDACT estimates:
DMFI_mindact <- c(96.7, 93.5, 92.2, 87.9)
est_DMFI_mindact <- round(100 * by(df$DMFI_mindact, df$Groups_mindact, mean),1)
as.numeric(est_DMFI_mindact) - DMFI_mindact

# Check event rate:
1-mean(df$DMFI_mindact);1-sum(DMFI_mindact*groups_mindact)/100
```

Additionally check the C-stat and how well we replicate the treatment effectiveness and hazard ratio for the MammaPrint:

```{r}
df$DMFI_mindact2 <- exp( - h0_MP * exp(log(hr_clin)*df$Clinic +
                                           log(hr_MP)*df$MP +
                                           log(hr_chemo)*df$Chemo))

# Simulate a Y variable of the events happening at 8yr
set.seed(Find_setseed(df$DMFI_mindact2))
Y <- ifelse(runif(n=nrow(df)) < df$DMFI_mindact2, 0, 1) # 0/1 8 yr DMFS

# Simulate a time variable for the survival analysis
timeY <- rep(1,nrow(df))
S <- Surv(timeY, Y)

############################################################
fit_Base_all_c <- cph(S ~ Clinic+Chemo, x=T,y=T, 
              linear.predictors=T, surv=T, data = df)
fit_MP_all_c <- cph(S ~ Clinic+MP+Chemo, x=T,y=T, 
              linear.predictors=T, surv=T, data = df)
# Baseline model:
round(exp(coef(fit_Base_all_c)),3)
# MammaPrint 0/1:
round(exp(coef(fit_MP_all_c)),3)

# C-stats:
ind = which(names(fit_Base_all_c$stats) == "Dxy")
round(fit_Base_all_c$stats[ind]/2+0.5,2)
round(fit_MP_all_c$stats[ind]/2+0.5,2)
```

#### Replicating the TAILORx results

Now we estimate the model for OncotypeDX given the TAILORx trial results. We use some of the published results:

In text Sparano (2018) they published table2: Survival rates of DMFR (very close to inclusion criteria of DMFI in MINDACT). We will use those to estimate the parameters. Additionally, in the text they specify that the hazard ratio for chemotherapy on the midrange score (the randomized group) was HR = 0.91. We will use this estimate in our optimization procedure.

In text (2016) they published the following passage: 

"In a model of distant recurrence incorporating clinical risk and the recurrence score for the group of patients with an intermediate recurrence score (6496 patients and 240 distant recurrences), significant prognostic information was provided by both the clinical-risk level (hazard ratio for high vs. low risk, 2.42; P<0.001) and the continuous recurrence score (hazard ratio for an increase of 1 point in the recurrence score, 1.08...".

To summarize, they fit a model with (binary) clinical risk and the OncotypeDX on the midrange score (11-25) with as a result:
hazard ratio clinical risk: 2.42
hazard ratio OncotypeDX: 1.08

Their chemotherapy effect estimate was HR = 0.91, however, for the high risk group (RS >26) they assumed effective chemotherapy. This is not used in our model and therefore the survival for the high risk group would eb underestimated due to assuming a too little effectiveness of chemotherapy. Therefore, in the estimation of the baseline hazard and clinical risk hazard ratio, we removed the high risk group.

So, we want to find a data generation function with certain parameters that satisfy these published results as closely as possible:

```{r}
# Published results:
HRchemo_TAILORx <- 1/1.10
HR_clin_dich <- 2.42
HR_OncotypeDX <- 1.08

# Make group indicator variables (for chemotherapy distribution):
df_tai$OT_G <- ifelse(df_tai$OT < boundary_Glow_tailorx, 0,
                   ifelse(df_tai$OT >= boundary_Glow_tailorx & 
                            df_tai$OT < boundary_Ghigh_tailorx, 1,
                   ifelse(df_tai$OT >= boundary_Ghigh_tailorx, 2, NA)))

set.seed(1)
df_tai$Tailorx_chemo <- ifelse(df_tai$OT_G == 0, 0, 
                            ifelse(df_tai$OT_G == 1, 
                              sample(rep(c(0,1),sum(df_tai$OT_G == 1)/2)),
                            ifelse(df_tai$OT_G == 2, 1, NA)))

df_tai$Tailorx_group <- ifelse(df_tai$OT_G == 0, 1,
                    ifelse(df_tai$OT_G == 1 & df_tai$Tailorx_chemo == 0, 2,
                    ifelse(df_tai$OT_G == 1 & df_tai$Tailorx_chemo == 1, 3,
                    ifelse(df_tai$OT_G == 2, 4, NA))))

# Find best h0
Est_h0_tailorx <- function(h0, fit1, fit2, version2=FALSE){
  
  # Generate estimates:
  Yhat <- exp( -h0 * exp((log(fit1)*df_tai$Clinic) + 
                                (log(fit2)*df_tai$OT) +
                                (log(HRchemo_TAILORx)*df_tai$Tailorx_chemo)))
  
  if (version2){
    # Make group estimates:
    Yhat <- c(mean(Yhat[df_tai$Tailorx_group == 1]), 
              mean(Yhat[df_tai$Tailorx_group == 2]), 
              mean(Yhat[df_tai$Tailorx_group == 3]))
    
    # Published results:
    Y <- c(0.968, 0.945, 0.950)
  } else {
    # Make group estimates:
    Yhat <- c(mean(Yhat[df_tai$Tailorx_group == 1]), 
              mean(Yhat[df_tai$Tailorx_group == 2]), 
              mean(Yhat[df_tai$Tailorx_group == 3]), 
              mean(Yhat[df_tai$Tailorx_group == 4]))
    
    # Published results:
    Y <- c(0.968, 0.945, 0.950, 0.868)
  }
  # Cross entropy loss:
  if (max(Yhat) > 0.99999) {Yhat[Yhat > 0.99999] <- 0.99999}
  if (min(Yhat) < 0.00001) {Yhat[Yhat < 0.00001] <- 0.00001}
  -sum(Y*log(Yhat) + (1-Y)*log((1-Yhat)))
}

# Find best estimates. This optimization procedure includes both functions above
OptClinic <- function(x){
  OptHRclin <- x[[1]]
  OptHROT <- x[[2]]
  
  cat("\n New iteration started \n")  
  
  # Estimate h0
  h0_est <- optimize(Est_h0_tailorx, lower = 0.001, upper = 0.2,
                    fit1 = OptHRclin, fit2 = OptHROT, version2 = TRUE)
  h0est <- round(h0_est$minimum, 6)
  print(c('h0 estimate:', h0est))

  # Generate Estimates
  Yhat <- exp( -h0est * exp((log(OptHRclin)*df_tai$Clinic) + 
                              (log(OptHROT)*df_tai$OT) + 
                              (log(HRchemo_TAILORx)*df_tai$Tailorx_chemo)))

  # Prepare Y for the model:
  bestseed <- Find_setseed(Yhat)
  print(c('Best setseed:', bestseed))
  set.seed(bestseed)
  Events <- ifelse(runif(n=nrow(df_tai)) < Yhat, 0, 1)
  
  # For the subset:
  DF2 = df_tai[which(df_tai$Tailorx_group %in% c(2,3)),]
  Events2 <- Events[which(df_tai$Tailorx_group %in% c(2,3))]
  timeY <- rep(1,nrow(DF2))
  Y_surv2 <- Surv(timeY, Events2)
  
  # Fit the model similar to what is published
  DF2$TestDich <- ifelse(DF2$Clinic >= boundary_clin_tailorx, 1, 0)
  fit3 <- cph(Y_surv2 ~ TestDich+OT, x=F,y=F, 
               linear.predictors=F, surv=T, data = DF2)
  
  # Our estimates:
  est_clin <- as.numeric(coef(fit3)[1])
  est_OT <- as.numeric(coef(fit3)[2])
  
  # Find the difference between estimates and published
  est1 <- (est_clin - log(HR_clin_dich))^2
  est2 <- (est_OT - log(HR_OncotypeDX))^2
  
  print(c('Ests:', round(OptHRclin,4), round(OptHROT,4),
    round(exp(est_clin),4), round(exp(est_OT),4)))
  print(c('Error:', sum(c(est1, est2))))
  
  # Minimize estimates:
  sum(c(est1, est2))
}
init <- c(HRclin = 1.8, HRRS = 1.08)
# Opt_Clinic <- optim(init, OptClinic)
# Opt_Clinic # 2.49687e-10

h0_OT <- 0.051665
HRclinicOT <- 1.831823
HROncotypeDX <- 1.063731
```

Now we check how we did:

```{r}
# Simulate the DMFI survival rates at 8 years:
df_tai$DMFI = exp( - h0_OT * exp((log(HRclinicOT)*df_tai$Clinic) + 
                                (log(HROncotypeDX)*df_tai$OT) + 
                                (log(HRchemo_TAILORx)*df_tai$Tailorx_chemo)))
DMFI_tai_mean_no_c <- mean(exp( - h0_OT * exp((log(HRclinicOT)*df_tai$Clinic) + 
                                (log(HROncotypeDX)*df_tai$OT))))

# Per group:
round(100*c(mean(df_tai$DMFI[df_tai$Tailorx_group==1]),
  mean(df_tai$DMFI[df_tai$Tailorx_group==2]),
  mean(df_tai$DMFI[df_tai$Tailorx_group==3]),
  mean(df_tai$DMFI[df_tai$Tailorx_group==4])),1)

# TAILORx group sizes:
tailorx_groups <- c(1572, 3282, 3214, 1359)/sum(c(1572, 3282, 3214, 1359))
tailorx_groups_est <- as.numeric(table(df_tai$Tailorx_group)/nrow(df_tai))
round(as.numeric(tailorx_groups_est) - tailorx_groups,3)
# xtable(cbind(TailorDMFS, as.numeric(Sim_DMFSmind), TailorDMFS-as.numeric(Sim_DMFSmind)))

# TAILORx estimates:
TailorDMFS <- c(0.968, 0.945, 0.950, 0.868)*100
Sim_DMFSmind <- round(100*c(mean(df_tai$DMFI[df_tai$Tailorx_group==1]),
                            mean(df_tai$DMFI[df_tai$Tailorx_group==2]),
                            mean(df_tai$DMFI[df_tai$Tailorx_group==3]),
                            mean(df_tai$DMFI[df_tai$Tailorx_group==4])),1)
as.numeric(Sim_DMFSmind) - TailorDMFS
# xtable(cbind(TailorDMFS, as.numeric(Sim_DMFSmind), TailorDMFS-as.numeric(Sim_DMFSmind)))

# Event rates:
# Check event rate: We over estimate!
1-mean(df_tai$DMFI);1-sum(TailorDMFS*tailorx_groups)/100

# Check coefficients in subset:
# Simulate a Y variable of the events happening at 8yr
set.seed(Find_setseed(df_tai$DMFI))
Y <- ifelse(runif(n=nrow(df_tai)) < df_tai$DMFI, 0, 1) # 0/1 9 yr DMFS
# Simulate a time variable for the survival analysis
timeY <- rep(1,nrow(df_tai))
S2 <- Surv(timeY, Y)
# Subset:
df_tai_sub <- df_tai[which(df_tai$Tailorx_group %in% c(2,3)),]
df_tai_sub$S <- S2[which(df_tai$Tailorx_group %in% c(2,3)),]
fit_tai_check <- cph(S ~ Clinbin+OT, x=T,y=T, 
              linear.predictors=T, surv=T, data = df_tai_sub)
# Check:
round(exp(coef(fit_tai_check)),2)
```

Additionally, check the C-stats:

```{r}
# Now fitting with random chemotherapy
df_tai$DMFI2 <- exp( - h0_OT * exp(log(HRclinicOT)*df_tai$Clinic + 
                                   log(HROncotypeDX)*df_tai$OT + 
                                   log(HRchemo_TAILORx)*df_tai$Chemo))

# Simulate a Y variable of the events happening at 8yr
set.seed(Find_setseed(df_tai$DMFI2))
df_tai$Y <- ifelse(runif(n=nrow(df_tai)) < df_tai$DMFI2, 0, 1) # 0/1 9 yr DMFS

# Simulate a time variable for the survival analysis
timeY <- rep(1,nrow(df_tai))
df_tai$S <- Surv(timeY, df_tai$Y)

############################################################
fit_Base_all_c_tai <- cph(S ~ Clinic+Chemo, x=T,y=T, 
              linear.predictors=T, surv=T, data = df_tai)
fit_OT_all_c_tai <- cph(S ~ Clinic+OT+Chemo, x=T,y=T, 
              linear.predictors=T, surv=T, data = df_tai)
# Baseline model:
exp(coef(fit_Base_all_c_tai))
# MammaPrint 0/1:
exp(coef(fit_OT_all_c_tai))

# C-stats:
ind = which(names(fit_Base_all_c_tai$stats) == "Dxy")
round(fit_Base_all_c_tai$stats[ind]/2+0.5,2)
round(fit_OT_all_c_tai$stats[ind]/2+0.5,2)
```

##### Additional: What if we would estimate an extra parameter for OT-high group (not in article)

```{r}
Group4_chemo_est <- function(x){
  Y <- 0.868
  
  Yhats <- exp( - h0_OT * exp(log(HRclinicOT)*df_tai$Clinic + 
            log(HROncotypeDX)*df_tai$OT + 
            ifelse(df_tai$Tailorx_chemo == 1 & df_tai$Tailorx_group %in% c(2,3),
            log(HRchemo_TAILORx)*df_tai$Tailorx_chemo,
            ifelse(df_tai$Tailorx_chemo == 1 & df_tai$Tailorx_group == 4,
            log(x), 0))))
  
  Yhat <- mean(Yhats[df_tai$Tailorx_group == 4])
  
  # Minimize:
  -sum(Y*log(Yhat) + (1-Y)*log((1-Yhat)))
}
# G4_est <- optimize(Group4_chemo_est, interval = c(0.1,0.9))
# G4_est
TailorxGH_chemo = 0.571974

df_tai$DMFI3 <- exp( - h0_OT * exp(log(HRclinicOT)*df_tai$Clinic + 
            log(HROncotypeDX)*df_tai$OT + 
            ifelse(df_tai$Tailorx_chemo == 1 & df_tai$Tailorx_group %in% c(2,3),
            log(HRchemo_TAILORx)*df_tai$Tailorx_chemo,
            ifelse(df_tai$Tailorx_chemo == 1 & df_tai$Tailorx_group == 4,
            log(TailorxGH_chemo), 0))))
# TAILORx estimates:
Sim_DMFSmind3 <- round(100*c(mean(df_tai$DMFI3[df_tai$Tailorx_group==1]),
                             mean(df_tai$DMFI3[df_tai$Tailorx_group==2]),
                             mean(df_tai$DMFI3[df_tai$Tailorx_group==3]),
                             mean(df_tai$DMFI3[df_tai$Tailorx_group==4])),1)
as.numeric(Sim_DMFSmind3) - TailorDMFS
# xtable(cbind(TailorDMFS, as.numeric(Sim_DMFSmind), TailorDMFS-as.numeric(Sim_DMFSmind)))
```

### Part 1b2: Final event generating model

#### Generating the event generating model for MINDACT

We will find a underlying true data generating model that satisfies everything we know so far. In order to do so, we have to make a model with all the variables that are included. This model will function as a true underlying risk variable.

The criteria the model needs to satisfy:
(1) The model has to be similar to the model that resulted from the optimizations for MINDACT
(2) Using a model with Clinical risk and OncotypeDX results in the same prognostic value for the OncotypeDX
(3) The event rate in MINDACT remains the same

```{r}
Est_h0_all <- function(h0, clin, mp, ot){
  # Y:
  Y <- DFMI_mean_no_c
  # Yhat:
  Yhat <- mean(exp( -h0 * exp(log(clin)*df1$Clinic + 
                                log(mp)*df1$MP +
                                log(ot)*df1$OT)))
                  
  # Cross entropy loss:
  if (max(Yhat) > 0.99999) {Yhat[Yhat > 0.99999] <- 0.99999}
  if (min(Yhat) < 0.00001) {Yhat[Yhat < 0.00001] <- 0.00001}
  -sum(Y*log(Yhat) + (1-Y)*log((1-Yhat)))
}

Opt_ALL_data_gen <- function(x){
  Opt_clinic <- x[1]
  Opt_MP <- x[2]
  Opt_OT <- x[3]
  Opt_Chemo <- x[4]
  
  cat("\n New iteration started \n")    
  h0_est <- optimize(Est_h0_all, lower = 0.001, upper = 0.2, 
                  clin = Opt_clinic, mp = Opt_MP, 
                  ot = Opt_OT)
  h0est <- h0_est$minimum
  print(c('h0 estimate:', h0est))
  h0_10_est <- h0est/8*10
  print(c('h0 t=10 estimate:', h0_10_est))
  
  # Generate Estimates
  Yhat <- exp( -h0_10_est * exp(log(Opt_clinic)*df$Clinic + 
                                log(Opt_MP)*df$MP +
                                log(Opt_OT)*df$OT + 
                                log(Opt_Chemo)*df$Chemo))
  
  # Prepare Y for the model:
  best_seed <- Find_setseed(Yhat)
  print(c('Best setseed:', best_seed))
  set.seed(best_seed)
  Events <- ifelse(runif(n=nrow(df)) < Yhat, 0, 1)
  timeY <- rep(1,nrow(df))
  Y_surv <- Surv(timeY, Events)
  
  # Fit Adj and check baseline model:
  fit1 <- cph(Y_surv ~ Clinic+MP+Chemo, x=F,y=F, 
                 linear.predictors=F, surv=T, data = df)
  fit2 <- cph(Y_surv ~ Clinic+OT+Chemo, x=F,y=F, 
                 linear.predictors=F, surv=T, data = df)
  
  # Our estimates:
  est_base <- as.numeric(coef(fit1)[1])
  est_MP <- as.numeric(coef(fit1)[2])
  est_OT <- as.numeric(coef(fit2)[2])
  est_Chemo <- as.numeric(coef(fit1)[3])
  
  # Est1 for clinical base and Est2 for MP
  est1 <- (est_base - log(hr_clin))^2
  est2 <- (est_MP - log(hr_MP))^2
  est3 <- (est_OT*10 - 10*log(HROncotypeDX))^2 # Scaled to counter some local minima!
  est4 <- (est_Chemo - log(hr_chemo))^2
  
  # Print
  print(c('Opt Clinic:', round(Opt_clinic,3), round(exp(est_base),3)))
  print(c('Opt MP:', round(Opt_MP,3), round(exp(est_MP),3)))
  print(c('Opt OT:', round(Opt_OT,3), round(exp(est_OT),3)))
  print(c('Opt Chemo:', round(Opt_Chemo,3), round(exp(est_Chemo),3)))
  print(c('Error', sum(c(est1,est2,est3,est4))))
  
  # Minimize:
  sum(c(est1,est2,est3,est4))
}
init <- c(1.5, 1.8, 1.055, 0.6)
# res_all <- optim_save(init, Opt_ALL_data_gen) # CARE FOR LOCAL MINIMA
# res_all # 8.709293e-07

# Fill in results for H_0
# h0_ests <- optimize(Est_h0_all, lower = 0.001, upper = 0.2, 
#                   clin = res_all$par[1], mp = res_all$par[2], 
#                   ot = res_all$par[3])
h0_all <- 0.05636572# h0_ests$minimum
h0_all10 <- h0_all/8*10
hr_clin_all <- 1.6633853
hr_mp_all <- 1.2115069
hr_ot_all <- 1.0653126
hr_chemo_all <- 0.6246195
```

Check results

```{r}
# Checking groups:
# MINDACT estimates:
DMFI_MINDACT_check = exp( - h0_all * exp(log(hr_clin_all)*df$Clinic +
                                           log(hr_mp_all)*df$MP +
                                           log(hr_ot_all)*df$OT +
                                           log(hr_chemo_all)*df$Chemo_mindact))
est_DMFI_mindact2 <- round(100 * by(DMFI_MINDACT_check, df$Groups_mindact, mean),1)
as.numeric(est_DMFI_mindact2) - DMFI_mindact

# Check, should be similar:
1-mean(df$DMFI_mindact);1-mean(DMFI_MINDACT_check)

########################################################################
df$DMFI_all <- exp( - h0_all10 * exp(log(hr_clin_all)*df$Clinic +
                                           log(hr_mp_all)*df$MP +
                                           log(hr_ot_all)*df$OT +
                                           log(hr_chemo_all)*df$Chemo))

# Simulate a Y variable of the events happening at 10yr
set.seed(Find_setseed(df$DMFI_all))
randomunifALL <- runif(n=nrow(df))
df$Y <- ifelse(randomunifALL < df$DMFI_all, 0, 1) # 0/1 10 yr DMFS

# Checks event rate:
1-mean(df$DMFI_all)

# Simulate a time variable for the survival analysis
timeY <- rep(1,nrow(df))
df$S <- Surv(timeY, df$Y)

fit_OT_all_c <- cph(S ~ Clinic+OT+Chemo, x=T,y=T, 
                   linear.predictors=T, surv=T, data = df)
fit_MP_all_c <- cph(S ~ Clinic+MP+Chemo, x=T,y=T, 
              linear.predictors=T, surv=T, data = df)
fit_Base_all_c <- cph(S ~ Clinic+Chemo, x=T,y=T, 
              linear.predictors=T, surv=T, data = df)

# Baseline model:
round(exp(coef(fit_Base_all_c)),2)
hr_baseline_clin_mind <- as.numeric(exp(coef(fit_Base_all_c))[1])
# MammaPrint 0/1:
round(exp(coef(fit_MP_all_c)),2)
# OncotypeDX score:
round(exp(coef(fit_OT_all_c)),2)

# Checks:
fit_OTbin_all_c <- cph(S ~ Clinic+OTbin+Chemo, x=T,y=T, 
              linear.predictors=T, surv=T, data = df)
fit_MPcont_all_c <- cph(S ~ Clinic+MPcont+Chemo, x=T,y=T, 
              linear.predictors=T, surv=T, data = df)
fit_All_c <- cph(S ~ Clinic+MPcont+OT+Chemo, x=T,y=T, 
              linear.predictors=T, surv=T, data = df)

# OncotypeDX 0/1:
round(exp(coef(fit_OTbin_all_c)),2)
# MammaPrint continuous
round(exp(coef(fit_MPcont_all_c)),2)
# All
round(exp(coef(fit_All_c)),2)

# C-stats:
ind = which(names(fit_Base_all_c$stats) == "Dxy")
round(fit_Base_all_c$stats[ind]/2+0.5,2)
round(fit_MP_all_c$stats[ind]/2+0.5,2)
round(fit_OT_all_c$stats[ind]/2+0.5,2)
round(fit_OTbin_all_c$stats[ind]/2+0.5,2)
round(fit_MPcont_all_c$stats[ind]/2+0.5,2)
round(fit_All_c$stats[ind]/2+0.5,2)

# R2s:
ind = which(names(fit_Base_all_c$stats) == "R2")
round(fit_Base_all_c$stats[ind],2)
round(fit_MP_all_c$stats[ind],2)
round(fit_OT_all_c$stats[ind],2)
round(fit_OTbin_all_c$stats[ind],2)
round(fit_MPcont_all_c$stats[ind],2)
round(fit_All_c$stats[ind],2)
```

##### Uncertainty measures for both the MammaPrint and OncotypeDX: MINDACT

To explore how much the uncertainty would be in the estimation of the MammaPrint estimate

```{r}
l=500
trial_n = 6693
CI_OTbin <- CI_MP <- numeric(l)

for (i in 1:l) {
  samp <- sample(1:nrow(df), trial_n)
  DFje <- df[samp,]
  fitje <- cph(S ~ Clinic+MP+Chemo, x=F,y=F, 
              linear.predictors=F, surv=T, data = DFje)
  CI_MP[i] <- as.numeric(exp(coef(fitje))[2])
  fitje2 <- cph(S ~ Clinic+OTbin+Chemo, x=F,y=F, 
              linear.predictors=F, surv=T, data = DFje)
  CI_OTbin[i] <- as.numeric(exp(coef(fitje2))[2])
}

hist(CI_MP, breaks = 'fd');abline(v = exp(coef(fit_MP_all_c)[2]), col = 'red')
sort(CI_MP)[c(l*0.025,l*0.975)];as.numeric(exp(coef(fit_MP_all_c)[2]));mean(CI_MP)

hist(CI_OTbin, breaks = 'fd');abline(v = exp(coef(fit_OTbin_all_c)[2]), col = 'red')
sort(CI_OTbin)[c(l*0.025,l*0.975)];as.numeric(exp(coef(fit_OTbin_all_c)[2]));mean(CI_OTbin)

MPlower = sort(CI_MP)[l*0.025]
MPupper = sort(CI_MP)[l*0.975]
OTbinlower = sort(CI_OTbin)[l*0.025]
OTbinupper = sort(CI_OTbin)[l*0.975]
```

#### Generating the event generating model for TAILORx

Similarly, we will again find a underlying true data generating model that satisfies everything we know so far from the TAILORx trial. 

The criteria the model needs to satisfy:
(1) Using a model with Clinical risk and OncotypeDX results in the same model based on optimizations on TAILORx
(2) A model with Clinical risk and the MammaPrint (and chemo) has to the same coefficient for MammaPrint and chemo as MINDACT
(3) The event rate in TAILORx remains the same

```{r}
Est_h0_all_tailorx <- function(h0, clin, mp, ot){
  # Y:
  Y <- DMFI_tai_mean_no_c
  # Yhat:
  Yhat <- mean(exp( -h0 * exp(log(clin)*df1_tai$Clinic + 
                                log(mp)*df1_tai$MP +
                                log(ot)*df1_tai$OT)))
                    # No need to use log(chemo)*df1_tai$Chemo
  
  # Cross entropy loss:
  if (max(Yhat) > 0.99999) {Yhat[Yhat > 0.99999] <- 0.99999}
  if (min(Yhat) < 0.00001) {Yhat[Yhat < 0.00001] <- 0.00001}
  -sum(Y*log(Yhat) + (1-Y)*log((1-Yhat)))
}

Opt_ALL_data_gen_tailorx <- function(x){
  Opt_clinic <- x[1]
  Opt_MP <- x[2]
  Opt_OT <- x[3]
  Opt_chemo <- x[4]
  
  cat("\n New iteration started \n")    
  h0_est <- optimize(Est_h0_all_tailorx, lower = 0.001, upper = 0.2, 
                  clin = Opt_clinic, mp = Opt_MP, 
                  ot = Opt_OT)
  h0est <- h0_est$minimum
  print(c('h0 estimate:', h0est))
  h0_10_est <- h0est/9*10
  print(c('h0 t=10 estimate:', h0_10_est))
  
  # Generate Estimates
  Yhat <- exp( -h0_10_est * exp(log(Opt_clinic)*df_tai$Clinic + 
                            log(Opt_MP)*df_tai$MP +
                            log(Opt_OT)*df_tai$OT +
                            log(Opt_chemo)*df_tai$Chemo))
  
  # Prepare Y for the model:
  best_seed <- Find_setseed(Yhat)
  print(c('Best setseed:', best_seed))
  set.seed(best_seed)
  Events <- ifelse(runif(n=nrow(df_tai)) < Yhat, 0, 1)
  timeY <- rep(1,nrow(df_tai))
  Y_surv <- Surv(timeY, Events)
  
  # Fit Adj and check baseline model:
  fit1 <- cph(Y_surv ~ Clinic+OT+Chemo, x=F,y=F, 
                 linear.predictors=F, surv=T, data = df_tai)
  fit2 <- cph(Y_surv ~ Clinic+MP+Chemo, x=F,y=F, 
                 linear.predictors=F, surv=T, data = df_tai)

  # Our estimates:
  est_base <- as.numeric(coef(fit1)[1])
  est_OT <- as.numeric(coef(fit1)[2])
  est_MP <- as.numeric(coef(fit2)[2])
  est_chemo <- as.numeric(coef(fit1)[3])

  # Est1 for clinical base and Est2 for MP
  est1 <- (est_base - log(HRclinicOT))^2
  est2 <- (est_MP - log(hr_MP))^2
  est3 <- (est_OT*10 - 10*log(HROncotypeDX))^2 # Scaled to counter some local minima!
  est4 <- (est_chemo - log(hr_chemo))^2
  
  # Print
  print(c('Opt Clinic:', round(Opt_clinic,3), round(exp(est_base),3)))
  print(c('Opt MP:', round(Opt_MP,3), round(exp(est_MP),3)))
  print(c('Opt OT:', round(Opt_OT,3), round(exp(est_OT),3)))
  print(c('Opt OT:', round(Opt_chemo,3), round(exp(est_chemo),3)))
  print(c('Error', sum(c(est1,est2,est3,est4))))
  
  # Minimize:
  sum(c(est1,est2,est3,est4))
}
init <- c(1.5, 1.5, 1.05, 0.64)
# res_all <- optim_save(init, Opt_ALL_data_gen_tailorx) # CARE FOR LOCAL MINIMA
# res_all # 3.23616e-09

# Fill in results for H_0
# h0_ests <- optimize(Est_h0_all_tailorx, lower = 0.001, upper = 0.2,
#                     clin = res_all$par[1], mp = res_all$par[2],
#                     ot = res_all$par[3])
h0_all_tailorx <- 0.045769 # h0_ests$minimum
h0_all_tailorx10 <- 0.045769/9*10
hr_clin_all_tailorx <- 1.7776446 
hr_mp_all_tailorx <- 1.3278904 
hr_ot_all_tailorx <- 1.0611081 
hr_chemo_all_tailorx <- 0.6260189

# To check convergence: (Not used in article)
# # Plots of convergence:
# plot(res_all$iterations_df[,1] ~ res_all$iterations_df[,6], type = "l", xlab = "Iterations", ylab = "Clin parameter", col = "red");abline(h = res_all$iterations_df[nrow(res_all$iterations_df),1], lty = 2)
# plot(res_all$iterations_df[,2] ~ res_all$iterations_df[,6], type = "l", xlab = "Iterations", ylab = "MP parameter", col = "red");abline(h = res_all$iterations_df[nrow(res_all$iterations_df),2], lty = 2)
# plot(res_all$iterations_df[,3] ~ res_all$iterations_df[,6], type = "l", xlab = "Iterations", ylab = "OT parameter", col = "red");abline(h = res_all$iterations_df[nrow(res_all$iterations_df),3], lty = 2)
# plot(res_all$iterations_df[,4] ~ res_all$iterations_df[,6], type = "l", xlab = "Iterations", ylab = "Chemo parameter", col = "red");abline(h = res_all$iterations_df[nrow(res_all$iterations_df),4], lty = 2)
# plot(res_all$iterations_df[,5] ~ res_all$iterations_df[,6], type = "l", xlab = "Iterations", ylab = "Error", ylim = c(0,0.1))
# 
# plot(res_all$iterations_df[,1] ~ res_all$iterations_df[,6], type = "l", ylim = c(0,2.5), xlab = "Iterations", ylab = "Parameters", col = "red");lines(res_all$iterations_df[,2] ~ res_all$iterations_df[,6], type = "l", xlab = "Iterations", ylab = "MP parameter", col = "blue");lines(res_all$iterations_df[,3] ~ res_all$iterations_df[,6], type = "l", xlab = "Iterations", ylab = "MP parameter", col = "green");lines(res_all$iterations_df[,4] ~ res_all$iterations_df[,6], type = "l", xlab = "Iterations", ylab = "MP parameter", col = "black")
```

Lets see how the tailorx models perform:

```{r}
######################################################################
# First a quick check on 8-year results:
# TAILORx estimates:
DMFI_TAILORx_check = exp( - h0_all_tailorx *
                                          exp(log(hr_clin_all_tailorx)*df_tai$Clinic +
                                           log(hr_mp_all_tailorx)*df_tai$MP +
                                           log(hr_ot_all_tailorx)*df_tai$OT +
                                           log(hr_chemo_all_tailorx)*df_tai$Tailorx_chemo))
est_DMFI_tailorx2 <- round(100 * by(DMFI_TAILORx_check, df_tai$Tailorx_group, mean),1)
as.numeric(est_DMFI_tailorx2) - TailorDMFS

# Check event rate: NOTE should be underestimated!
1-mean(DMFI_TAILORx_check);1-mean(df_tai$DMFI)

######################################################################
df_tai$DMFI_all_tai <- exp( - h0_all_tailorx10 *
                                          exp(log(hr_clin_all_tailorx)*df_tai$Clinic +
                                           log(hr_mp_all_tailorx)*df_tai$MP +
                                           log(hr_ot_all_tailorx)*df_tai$OT +
                                           log(hr_chemo_all_tailorx)*df_tai$Chemo))
# Simulate a Y variable of the events happening at 8yr
set.seed(Find_setseed(df_tai$DMFI_all_tai))
randomunifALL_tai <- runif(n=nrow(df_tai))
df_tai$Y <- ifelse(randomunifALL_tai < df_tai$DMFI_all_tai, 0, 1)

# Simulate a time variable for the survival analysis
timeY <- rep(1,nrow(df_tai))
df_tai$S <- Surv(timeY, df_tai$Y)

# Check event rate:
1-mean(df_tai$DMFI_all_tai)

########################################################################
fit_OT_all_tai_c <- cph(S ~ Clinic+OT+Chemo, x=T,y=T, 
                   linear.predictors=T, surv=T, data = df_tai)
fit_MP_all_tai_c <- cph(S ~ Clinic+MP+Chemo, x=T,y=T, 
              linear.predictors=T, surv=T, data = df_tai)
fit_Base_all_tai_c <- cph(S ~ Clinic+Chemo, x=T,y=T, 
              linear.predictors=T, surv=T, data = df_tai)

# Baseline model:
round(exp(coef(fit_Base_all_tai_c)),2)
hr_baseline_clin_tai <- as.numeric(exp(coef(fit_Base_all_tai_c))[1])
# MammaPrint 0/1:
round(exp(coef(fit_MP_all_tai_c)),2)
# OncotypeDX score:
round(exp(coef(fit_OT_all_tai_c)),2)

# Checks:
fit_OTbin_all_tai_c <- cph(S ~ Clinic+OTbin+Chemo, x=T,y=T, 
              linear.predictors=T, surv=T, data = df_tai)
fit_MPcont_all_tai_c <- cph(S ~ Clinic+MPcont+Chemo, x=T,y=T, 
              linear.predictors=T, surv=T, data = df_tai)
fit_All_tai_c <- cph(S ~ Clinic+MPcont+OT+Chemo, x=T,y=T, 
              linear.predictors=T, surv=T, data = df_tai)

# OncotypeDX 0/1:
round(exp(coef(fit_OTbin_all_tai_c)),2)
# MammaPrint continuous
round(exp(coef(fit_MPcont_all_tai_c)),2)
# All 
round(exp(coef(fit_All_tai_c)),2)

# C-stats:
ind = which(names(fit_Base_all_tai_c$stats) == "Dxy")
round(fit_Base_all_tai_c$stats[ind]/2+0.5,2)
round(fit_MP_all_tai_c$stats[ind]/2+0.5,2)
round(fit_OT_all_tai_c$stats[ind]/2+0.5,2)
round(fit_OTbin_all_tai_c$stats[ind]/2+0.5,2)
round(fit_MPcont_all_tai_c$stats[ind]/2+0.5,2)
round(fit_All_tai_c$stats[ind]/2+0.5,2)

# R2s:
ind = which(names(fit_Base_all_tai_c$stats) == "R2")
round(fit_Base_all_tai_c$stats[ind],2)
round(fit_MP_all_tai_c$stats[ind],2)
round(fit_OT_all_tai_c$stats[ind],2)
round(fit_OTbin_all_tai_c$stats[ind],2)
round(fit_MPcont_all_tai_c$stats[ind],2)
round(fit_All_tai_c$stats[ind],2)
```

##### Uncertainty measures for both the MammaPrint and OncotypeDX: TAILORx

To explore how much the uncertainty would be in the estimation of the OncotypeDX estimate

```{r}
l=500
trial_n = 10253
CI_OTbin_tai <- CI_MP_tai <- numeric(l)

for (i in 1:l) {
  samp <- sample(1:nrow(df_tai), trial_n)
  DFje <- df_tai[samp,]
  fitje <- cph(S ~ Clinic+MP+Chemo, x=F,y=F, 
              linear.predictors=F, surv=T, data = DFje)
  CI_MP_tai[i] <- as.numeric(exp(coef(fitje))[2])
  fitje2 <- cph(S ~ Clinic+OTbin+Chemo, x=F,y=F, 
              linear.predictors=F, surv=T, data = DFje)
  CI_OTbin_tai[i] <- as.numeric(exp(coef(fitje2))[2])
}

hist(CI_MP_tai, breaks = 'fd');abline(v = exp(coef(fit_MP_all_tai_c)[2]), col = 'red')
sort(CI_MP_tai)[c(l*0.025,l*0.975)];as.numeric(exp(coef(fit_MP_all_tai_c)[2]));mean(CI_MP_tai)

hist(CI_OTbin_tai, breaks = 'fd');abline(v = exp(coef(fit_OTbin_all_tai_c)[2]), col = 'red')
sort(CI_OTbin_tai)[c(l*0.025,l*0.975)];as.numeric(exp(coef(fit_OTbin_all_tai_c)[2]));mean(CI_OTbin_tai)

MPlower_tai = sort(CI_MP_tai)[l*0.025]
MPupper_tai = sort(CI_MP_tai)[l*0.975]
OTbinlower_tai = sort(CI_OTbin_tai)[l*0.025]
OTbinupper_tai = sort(CI_OTbin_tai)[l*0.975]
```

# Part 2: Data analysis

## Functions for data analysis

First load in the formulas for the analysis.

```{r}
smoother <- function(x, amount){
  smoothened <- numeric(length(x))
  imin = c(rep(0,amount/2),1:(length(smoothened)-amount/2))
  imax = c((1+amount/2):length(smoothened),rep(length(smoothened),amount/2))
  smoothdf <- cbind(imin,imax)
  for (i in 1:nrow(smoothdf)) {
    xs = x[smoothdf[i,1]:smoothdf[i,2]]
    if (length(xs) < amount){
      xs = c(rep(0, amount-length(xs)), xs)
    }
    smoothened[i] <- mean(xs)
  }
  return(smoothened)
}
######################################################################
Est_risks <- function(dataset, HRs){
  print("Make sure that the DF consists of 6 columns: Clin, G1_cont, G1_bin, 
          G2_cont, G2_bin, Chemo")
  if(ncol(dataset) != 6){
    print("Make sure that the DF consists of 6 columns: Clin, G1_cont, G1_bin, 
          G2_cont, G2_bin, Chemo")
    break
    if ((length(unique(dataset[,3])) != 2) | (length(unique(dataset[,5])) != 2)){
      print("Make sure that the DF consists of 5 columns: Clin, G1_cont, G1_bin, 
          G2_cont, G2_bin, Chemo")
      break
    }
  } else {
    d <- dataset
    oldcolnames <- colnames(d)
    colnames(d) <- c_names <- c("clin", "g1_cont", "g1_bin", "g2_cont", "g2_bin", "chemo")

    if (length(HRs) == 5){
      h0 = HRs[1]
      hrc = HRs[2]
      hrg1 = HRs[3]
      hrg2 = HRs[4]
      hrchemo = HRs[5]
    } else {
      print("Make sure that the basehazard and 3 HR are provided")
      break
    }
    # Generate Estimates
    d$DMFI <- exp( -h0 * exp(log(hrc)*d$clin + 
                              log(hrg1)*d$g1_bin +
                              log(hrg2)*d$g2_cont + 
                              log(hrchemo)*d$chemo))

    # Simulate outcome variable
    best_seed <- Find_setseed(d$DMFI)
    set.seed(best_seed)
    unif_draws <- runif(n=nrow(d))
    d$Y <- ifelse(unif_draws < d$DMFI, 0, 1)
    timeY <- rep(1,nrow(d))
    d$S <- Surv(timeY, d$Y)
    
    # Fit the models
    cat("Fitting models \n")
    fit_all <- cph(S ~ clin + g1_cont + g2_cont + chemo, x=T,y=T, 
                  linear.predictors=T, surv=T, data = d)
    fit_mp <- cph(S ~ clin + g1_bin + chemo, x=T,y=T, 
                  linear.predictors=T, surv=T, data = d)
    fit_ot <- cph(S ~ clin + g2_cont + chemo, x=T,y=T, 
                  linear.predictors=T, surv=T, data = d)
    fit_otbin <- cph(S ~ clin + g2_bin + chemo, x=T,y=T, 
                  linear.predictors=T, surv=T, data = d)
    fit_base <- cph(S ~ clin + chemo, x=T,y=T, 
                  linear.predictors=T, surv=T, data = d)
    cat("Models fitted \n")

    #########################################################
    
    cat("Estimating risks \n")
    
    # Risk without chemo
    oldchemo <- d$chemo
    
    # Get Risk distributions
    d$chemo <- 0
    d$risk_base <- as.numeric(1-survest(fit_base, d, se.fit=F, times=1)$surv)
    d$risk_mp <- as.numeric(1-survest(fit_mp, d, se.fit=F, times=1)$surv)
    d$risk_ot <- as.numeric(1-survest(fit_ot, d, se.fit=F, times=1)$surv)
    d$risk_otbin <- as.numeric(1-survest(fit_otbin, d, se.fit=F, times=1)$surv)
    d$risk_all <- as.numeric(1-survest(fit_all, d, se.fit=F, times=1)$surv)
    
    # What if everyone had chemo?
    d$chemo <- 1
    d$risk_base_chemo <- as.numeric(1-survest(fit_base, d, se.fit=F, times=1)$surv)
    d$risk_mp_chemo <- as.numeric(1-survest(fit_mp, d, se.fit=F, times=1)$surv)
    d$risk_ot_chemo <- as.numeric(1-survest(fit_ot, d, se.fit=F, times=1)$surv)
    d$risk_otbin_chemo <- as.numeric(1-survest(fit_otbin, d, se.fit=F, times=1)$surv)
    d$risk_all_chemo <- as.numeric(1-survest(fit_all, d, se.fit=F, times=1)$surv)
    
    # Restore chemo
    d$chemo <- oldchemo
    
    # Get Expected Benefit distributions
    d$expben_base <- abs(d$risk_base - d$risk_base_chemo)
    d$expben_mp <- abs(d$risk_mp - d$risk_mp_chemo)
    d$expben_ot <- abs(d$risk_ot - d$risk_ot_chemo)
    d$expben_otbin <- abs(d$risk_otbin - d$risk_otbin_chemo)
    d$expben_all <- abs(d$risk_all - d$risk_all_chemo)
    cat("Risks estimated \n")

    #########################################################
    
    # Get and store the Cstats & R^2:
    c_ind <- which(names(fit_base$stats) == "Dxy")
    C_base <- as.numeric(fit_base$stats[c_ind]/2+0.5)
    C_mp <- as.numeric(fit_mp$stats[c_ind]/2+0.5)
    C_ot <- as.numeric(fit_ot$stats[c_ind]/2+0.5)
    C_otbin <- as.numeric(fit_otbin$stats[c_ind]/2+0.5)
    C_all <- as.numeric(fit_all$stats[c_ind]/2+0.5)
    
    r2_ind <- which(names(fit_base$stats) == "R2")
    r2_base <- as.numeric(fit_base$stats[r2_ind])
    r2_mp <- as.numeric(fit_mp$stats[r2_ind])
    r2_ot <- as.numeric(fit_ot$stats[r2_ind])
    r2_otbin <- as.numeric(fit_otbin$stats[r2_ind])
    r2_all <- as.numeric(fit_all$stats[r2_ind])
    
    #########################################################
    # Store stats
    Stats <- c(C_base, C_mp, C_ot, C_otbin, C_all, 
               r2_base, r2_mp, r2_ot, r2_otbin, r2_all)
    names(Stats) <- c("C_base", "C_mp", "C_ot", "C_otbin", "C_all", 
                      "r2_base", "r2_mp", "r2_ot", "r2_otbin", "r2_all")
    
    # Store all the estimates
    fits <- list(fit_base, fit_mp, fit_ot, fit_otbin, fit_all)
    
    # Restore names columns
    colnames(d)[which(colnames(d) %in% c_names)] <- oldcolnames
    
    return(list(fits, d, Stats))
  }
}
######################################################################
Reclassification_plot <- function(Events, M1, M2, threshold, Test){
  # Get some statistics
  e0 <- length(Events)-sum(Events)
  e1 <- sum(Events)
  
  Check_tests <- c("MammaPrint", "OncotypeDX", "Binary OncotypeDX")
  if (Test %in% Check_tests){
    testt <- Test
  } else {
    print(paste0("Use one of following tests: ", Check_tests))
    break
  }
  
  if (Test == "MammaPrint"){
    test_short <- "MP"
  } else if (Test == "OncotypeDX") {
    test_short <- "OT"
  } else {
    test_short <- "Bin OT"
  }
  
  # Check length of vectors:
  if (length(Events) > 50000){
    cat("A random sample of 50 000 is taken for reduced computational time and increased readability \n")
    n <- sample(1:length(Events), size = 10000)
    df <- as.data.frame(Events[n])
    colnames(df)[1] <- "Y"
    df$BenAdj <- M1[n]
    df$BenAdjG <- M2[n]
  } else {
    df <- as.data.frame(Events)
    colnames(df)[1] <- "Y"
    df$BenAdj <- M1
    df$BenAdjG <- M2
  }
  
  # Plot 1:
  dff <- df[which(df$Y==0),]
  dff$Pointsidx <- as.factor(
    ifelse(dff$BenAdj < threshold & dff$BenAdjG < threshold, 1,
           ifelse(dff$BenAdj < threshold & dff$BenAdjG > threshold, 2,
                   ifelse(dff$BenAdj > threshold & dff$BenAdjG < threshold, 3, 4))))
  x1 <- min(dff$BenAdj[which(dff$Pointsidx == 2)])
  x2 <- max(dff$BenAdj[which(dff$Pointsidx == 3)])
  p1 <- 100*round(sum(dff$Pointsidx == 1)/nrow(dff),3)
  p2 <- 100*round(sum(dff$Pointsidx == 2)/nrow(dff),3)
  p3 <- 100*round(sum(dff$Pointsidx == 3)/nrow(dff),3)
  p4 <- 100*round(sum(dff$Pointsidx == 4)/nrow(dff),3)
  if (x2 > max(dff$BenAdjG)){x2=dff$BenAdjG}
  
  mg1 <- ggplot(dff, aes(x = BenAdj, y = BenAdjG, color = Pointsidx)) +
    geom_point(alpha = 0.4, show.legend = F) +
    scale_color_manual(values = c("1" ="black", "2" ="red",
                                 "3" ="chartreuse2", "4" ="black")) +
    scale_x_continuous(expand = c(0, 0), breaks = c(0.01,0.03,0.05,0.07,0.09,0.11,0.13,0.15), limits = c(0,max(dff$BenAdjG))) +
    scale_y_continuous(expand = c(0, 0), limits = c(0,max(dff$BenAdjG)), breaks = c(0.01,0.03,0.05,0.07,0.09,0.11,0.13,0.15)) +
    geom_vline(xintercept=c(threshold), linetype="dashed", col = "darkred") +
    geom_hline(yintercept=c(threshold), linetype="dashed", col = "darkred") +
    labs(x = "Predicted Expected Benefit by Clinical only (C)", 
         y = paste0("Predicted Expected Benefit by C + ", testt)) +
    annotate(geom="label", x=0.02, y=0.014,
             label= paste0("C only-No \n C+", test_short, "-No \n ",p1,"%"), size = 3.5, fill="white") +
    annotate(geom="label", x=0.02, y=0.145,
             label= paste0("C only-No \n C+", test_short, "-Yes \n ",p2,"%"), size = 3.5, fill="white") +
    annotate(geom="label", x=0.138, y=0.014,
             label= paste0("C only-Yes \n C+", test_short, "-No \n ",p3,"%"), size = 3.5, fill="white") +
    annotate(geom="label", x=0.138, y=0.145,
             label=paste0("C only-Yes \n C+", test_short, "-Yes \n ",p4,"%"), size = 3.5, fill="white") +
    theme_bw()
  
  # Plot 2:
  dff <- df[which(df$Y==1),]
  dff$Pointsidx <- as.factor(
    ifelse(dff$BenAdj < threshold & dff$BenAdjG < threshold, 1,
           ifelse(dff$BenAdj < threshold & dff$BenAdjG > threshold, 2,
                   ifelse(dff$BenAdj > threshold & dff$BenAdjG < threshold, 3, 4))))
  x1 <- min(dff$BenAdj[which(dff$Pointsidx == 2)])
  x2 <- max(dff$BenAdj[which(dff$Pointsidx == 3)])
  p1 <- 100*round(sum(dff$Pointsidx == 1)/nrow(dff),3)
  p2 <- 100*round(sum(dff$Pointsidx == 2)/nrow(dff),3)
  p3 <- 100*round(sum(dff$Pointsidx == 3)/nrow(dff),3)
  p4 <- 100*round(sum(dff$Pointsidx == 4)/nrow(dff),3)
  if (x2 > max(dff$BenAdjG)){x2=dff$BenAdjG}
  
  mg2 <- ggplot(dff, aes(x = BenAdj, y = BenAdjG, color = Pointsidx)) +
    geom_point(alpha = 0.5, show.legend = F, shape = 3) +
    scale_color_manual(values = c("1" ="black", "2" ="chartreuse2",
                                 "3" ="red", "4" ="black")) +
    scale_x_continuous(expand = c(0, 0), breaks = c(0.01,0.03,0.05,0.07,0.09,0.11,0.13,0.15), limits = c(0,max(dff$BenAdjG))) +
    scale_y_continuous(expand = c(0, 0), limits = c(0,max(dff$BenAdjG)), breaks = c(0.01,0.03,0.05,0.07,0.09,0.11,0.13,0.15)) +
    geom_vline(xintercept=c(threshold), linetype="dashed", col = "darkred") +
    geom_hline(yintercept=c(threshold), linetype="dashed", col = "darkred") +
    labs(x = "Predicted Expected Benefit by Clinical only (C)", 
         y = paste0("Predicted Expected Benefit by C + ", testt)) +
    annotate(geom="label", x=0.02, y=0.014,
             label= paste0("C only-No \n C+", test_short, "-No \n ",p1,"%"), size = 3.5, fill="white") +
    annotate(geom="label", x=0.02, y=0.145,
             label= paste0("C only-No \n C+", test_short, "-Yes \n ",p2,"%"), size = 3.5, fill="white") +
    annotate(geom="label", x=0.138, y=0.014,
             label= paste0("C only-Yes \n C+", test_short, "-No \n ",p3,"%"), size = 3.5, fill="white") +
    annotate(geom="label", x=0.138, y=0.145,
             label=paste0("C only-Yes \n C+", test_short, "-Yes \n ",p4,"%"), size = 3.5, fill="white") +
    theme_bw()
  
  grid.arrange(mg1,mg2,ncol=2)
}
######################################################################
Decision_Analysis_data <- function(Events, m1, m2, m3, m4, thresholds){
  # Specify net benefit range
  NB0 <- NB1 <- NB2 <- NB3 <- NB4 <- NB5 <- numeric(length(thresholds))
  # Individuals
  nn <- N
  
  # Expected benefits
  ben1 <- m1[1:nn]
  ben2 <- m2[1:nn]
  ben3 <- m3[1:nn]
  ben4 <- m4[1:nn]
  
  # Get events
  ev_no_c <- Events[1:nn]
  ev_c <- Events[(nn+1):(2*nn)]
  
  for (i in 1:length(thresholds)) {
    # Weight = threshold
    w <- thresholds[i]
    
    # Treat none
    NB0[i] <- 0
    # Treat all
    NB1[i] <- ((sum(ev_no_c) - sum(ev_c)) - nn*w)/nn
    # Clin model
    rec <- ifelse(ben1 >= w, ev_c, ev_no_c)
    NB2[i] <- ((sum(ev_no_c) - sum(rec)) - sum(ben1 >= w)*w)/nn
    # Clin+MP
    rec <- ifelse(ben2 >= w, ev_c, ev_no_c)
    NB3[i] <- ((sum(ev_no_c) - sum(rec)) - sum(ben2 >= w)*w)/nn
    # Clin+OT
    rec <- ifelse(ben3 >= w, ev_c, ev_no_c)
    NB4[i] <- ((sum(ev_no_c) - sum(rec)) - sum(ben3 >= w)*w)/nn
    # Clin+OTbin
    rec <- ifelse(ben4 >= w, ev_c, ev_no_c)
    NB5[i] <- ((sum(ev_no_c) - sum(rec)) - sum(ben4 >= w)*w)/nn
  }
  # Added net benefit:
  NBadd3 <- NB3 - NB2
  NBadd4 <- NB4 - NB2
  NBadd5 <- NB5 - NB2
  
  NBadd3 <- smoother(NBadd3, 4) #smooth.spline(thresholds, NBadd3)$y
  NBadd4 <- smoother(NBadd4, 4) #smooth.spline(thresholds, NBadd4)$y
  NBadd5 <- smoother(NBadd5, 4) #smooth.spline(thresholds, NBadd5)$y
  NBadd3[1] <- NBadd4[1] <- NBadd5[1] <- 0 
  # Return:
  combined <- as.data.frame(cbind(thresholds,NB0,NB1,NB2,NB3,NB4,NB5,
                                NBadd3,NBadd4,NBadd5))
  return(combined)
}
#############################################################################
Decision_Analysis_plots <- function(da_data_output){
 combined <- da_data_output
  scalefactor_axis = 1000
  # Remake data set for factors:
  x = combined$thresholds
  sdf1 <- data.frame(x, y = combined$NB0, Type = "Treat none", Method = "1")
  sdf2 <- data.frame(x, y = combined$NB1, Type = "Treat all", Method = "1")
  sdf3 <- data.frame(x, y = combined$NB2, Type = "M1", Method = "2")
  sdf4 <- data.frame(x, y = combined$NB3, Type = "M2", Method = "2")
  sdf5 <- data.frame(x, y = combined$NB4, Type = "M3", Method = "2")
  sdf6 <- data.frame(x, y = combined$NB5, Type = "M4", Method = "2")
  
  # Merge the data frames
  df.merged <- rbind(sdf1, sdf2, sdf3, sdf4, sdf5, sdf6)
  
  # Create a new Group variable by combining Type and Method
  df.merged$Group <- factor(paste(df.merged$Type, df.merged$Method))
  
  # Rename levels for the combined Group variable
  levels(df.merged$Group)[levels(df.merged$Group) == "Treat none 1"] <- "Treat none"
  levels(df.merged$Group)[levels(df.merged$Group) == "Treat all 1"] <- "Treat all"
  levels(df.merged$Group)[levels(df.merged$Group) == "M1 2"] <- "Clinical risk only (C)"
  levels(df.merged$Group)[levels(df.merged$Group) == "M2 2"] <- "C + MammaPrint"
  levels(df.merged$Group)[levels(df.merged$Group) == "M3 2"] <- "C + OncotypeDX"
  levels(df.merged$Group)[levels(df.merged$Group) == "M4 2"] <- "C + Binary OncotypeDX"
  
  # Initialize the plot with both linetype and colour mapped to 'Group'
  g <- ggplot(df.merged, aes(x, y*scalefactor_axis, group = Group)) +
    geom_line(aes(colour = Group, linetype = Group), size = 1.2) +  # Increased line thickness
    xlab('Treatment Decision Threshold for Benefit of Chemotherapy') +
    ylab('Net Benefit') +
    scale_x_continuous(expand = c(0, 0), labels = label_percent(scale = 100)) +
    scale_y_continuous(expand = c(0, 0), limits = c(-(0.3*max(df.merged$y*scalefactor_axis)), 
                                                    1.01*max(df.merged$y*scalefactor_axis))) +
    theme_bw() +
    theme(legend.position = c(0.99, 0.99),
          legend.justification = c("right", "top"),
          legend.title = element_text(size = 14),   # Increase the size of the legend title
          legend.text = element_text(size = 12),    # Increase the size of the legend text
          legend.key.width = unit(2, "lines"))
  
  # Customize the combined legend with a single scale
  g <- g + scale_linetype_manual("Decision-making Strategy",
                                 values = c(1, 1, 1, 1, 2, 3),
                                 guide = guide_legend(override.aes = list(colour = 
                                         c("Orange", "#4682B4", "#B4464B", "#B4AF46", "black", "black"),
                                         size = 1.2))) +  # Increase legend line thickness
    scale_colour_manual("Decision-making Strategy",
                        values = c("Orange", "#4682B4", "#B4464B", "#B4AF46", "black", "black"))

  ############################################################
  ############################################################
  ############################################################
  
  # Generate dataframes:
  x = combined$thresholds
  sdf1 <- data.frame(x, y = combined$NBadd3, Type = "C + MammaPrint")
  sdf2 <- data.frame(x, y = combined$NBadd5, Type = "C + Binary OncotypeDX")
  sdf3 <- data.frame(x, y = combined$NBadd4, Type = "C + OncotypeDX")
  sdf_ref <- data.frame(x = x, y = 0, Type = "Clinical risk only (C)")
  # Merge all data frames
  df.merged2 <- rbind(sdf_ref, sdf1, sdf2, sdf3)
  
  # Reorder the 'Type' factor to make "Clinical risk only (C)" come first
  df.merged2$Type <- factor(df.merged2$Type, levels = c("Clinical risk only (C)", "C + MammaPrint", 
                                                        "C + Binary OncotypeDX", "C + OncotypeDX"))
  
  # Define colors and linetypes
  line_colors <- c("Clinical risk only (C)" = "black", 
                   "C + MammaPrint" = "#4682B4", 
                   "C + Binary OncotypeDX" = "#B4AF46", 
                   "C + OncotypeDX" = "#B4464B")
  
  line_types <- c("Clinical risk only (C)" = "dashed", 
                  "C + MammaPrint" = "solid", 
                  "C + Binary OncotypeDX" = "solid", 
                  "C + OncotypeDX" = "solid")
  
  # Initialize the plot
  g2 <- ggplot(df.merged2, aes(x, y * scalefactor_axis, colour = Type, linetype = Type)) +
      geom_line(size = 1.2) +  # Thicker lines
      xlab('Treatment Decision Threshold for Benefit of Chemotherapy') +
      ylab('Delta Net Benefit') +
      scale_x_continuous(expand = c(0, 0), labels = label_percent(scale = 100)) +
      scale_y_continuous(expand = c(0, 0),
                         limits = c(-(max(df.merged2$y * scalefactor_axis, na.rm = TRUE) * 0.3), 
                                    1.025 * max(df.merged2$y * scalefactor_axis, na.rm = TRUE))) +
      scale_colour_manual("Decision-making Strategy", values = line_colors) +
      scale_linetype_manual("Decision-making Strategy", values = line_types) +
      theme_bw() +
      theme(legend.position = c(0.99, 0.99),
            legend.justification = c("right", "top"),
            legend.title = element_text(size = 14),   # Increase the size of the legend title
            legend.text = element_text(size = 12),    # Increase the size of the legend text
            legend.key.width = unit(2, "lines"))

  # Display the plots
  return(list(g,g2))
}
######################################################################
Uncertainty_plot <- function(n_samp, reps, thresholds, DF){
  NBmp <- NBot <- matrix(data = NA, nrow = reps, ncol = length(thresholds))

  for (j in 1:reps) {
    # if (j%%20 == 0) {print(j)}
    set.seed(j)
    samp <- sample(1:N, n_samp)
    DFje1 <- DF[c(samp, samp+N),] # Get sample + clones
    
    #############################################################################
    # Re estimate models
    mp_f <- cph(S ~ Clinic+MP+Chemo, x=T,y=T, 
                linear.predictors=T, surv=T, data = DFje1)
    ot_f <- cph(S ~ Clinic+OT+Chemo, x=T,y=T, 
                linear.predictors=T, surv=T, data = DFje1)
    
    # Estimate risks and benefits:
    mp_r <- as.numeric(1-survest(mp_f, DFje1, se.fit=F, times=1)$surv)
    ben2s <- mp_r[1:n_samp] - mp_r[(n_samp+1):(n_samp*2)]
    ot_r <- as.numeric(1-survest(ot_f, DFje1, se.fit=F, times=1)$surv)
    ben3s <- ot_r[1:n_samp] - ot_r[(n_samp+1):(n_samp*2)]
  
    # Setup Net Benefit calculation
    events_no_c <- sum(DFje1$Y[1:n_samp])
    no_c <- DFje1$Y[1:n_samp]
    c <- DFje1$Y[(n_samp+1):(n_samp*2)]
    for (i in 1:length(thresholds)) {
      w <- thresholds[i]
      # MP
      rec <- ifelse(ben2s > w, c, no_c)
      NBmp[j,i] <- ((events_no_c - sum(rec)) - sum(ben2s > w)*w)/n_samp
      # OT
      rec <- ifelse(ben3s > w, c, no_c)
      NBot[j,i] <- ((events_no_c - sum(rec)) - sum(ben3s > w)*w)/n_samp
    }
  }
  
  # MP vs OT -> OT - MP
  NB_diff <- NBot-NBmp
  meannbs4 <- as.vector(colMeans(NB_diff))
  topnbs4 <- apply(NB_diff, MARGIN = 2, FUN = function(x)sort(x)[length(x)*0.975])
  botnbs4 <- apply(NB_diff, MARGIN = 2, FUN = function(x)sort(x)[length(x)*0.025])
  est <- as.data.frame(cbind(thresholds, meannbs4, topnbs4, botnbs4))
  colnames(est) <- c("Ben", "V1", "V2", "V3")
  
  # Apply smoothing using smooth.spline
  smoothed_V1 <- smooth.spline(est$Ben, est$V1)
  smoothed_V2 <- smooth.spline(est$Ben, est$V2)
  smoothed_V3 <- smooth.spline(est$Ben, est$V3)
  
  # Get smoothed values
  smoothed_V1_y <- smoothed_V1$y
  smoothed_V2_y <- smoothed_V2$y
  smoothed_V3_y <- smoothed_V3$y
  
  # Update the est dataframe with smoothed values
  est$V1_smoothed <- smoothed_V1_y
  est$V2_smoothed <- smoothed_V2_y
  est$V3_smoothed <- smoothed_V3_y
  
  p1 <- ggplot(est, aes(x = Ben)) +
          geom_abline(slope = 0, intercept = 0, lty = 2) +
          geom_line(aes(y = V1_smoothed, colour = "OncotypeDX")) +
          geom_ribbon(aes(ymin = V3_smoothed, ymax = V2_smoothed),
                      alpha = 0.3, fill = "#4682B4") +
          ylab("NB OncotypeDX - NB MammaPrint") + 
          xlab("Treatment Decision Threshold for Benefit of Chemotherapy") +
          theme_bw() + 
          scale_colour_manual("Model", values = c("OncotypeDX" = "#B4464B")) +
          scale_y_continuous(labels = label_number(scale = 1000)) +
          scale_x_continuous(labels = label_percent(scale = 100)) +
          theme(legend.position = "none")
  
  return(list(est, p1))
}
######################################################################
Sens_data <- function(dataset, HRs){
  # Prepare
  d <- dataset
  oldcolnames <- colnames(d)
  colnames(d) <- c_names <- c("clin", "g1_cont", "g1_bin", "g2_cont", "g2_bin", "chemo")

  h0 = HRs[1]
  hrc = HRs[2] 
  hrg1 = HRs[3]
  hrg2 = HRs[4]
  hrchemo = HRs[5]
  
  # Generate Estimates
  d$DMFI <- exp( -h0 * exp(log(hrc)*d$clin + 
                            log(hrg1)*d$g1_bin +
                            log(hrg2)*d$g2_cont + 
                            log(hrchemo)*d$chemo))

  # Simulate outcome variable
  best_seed <- Find_setseed(d$DMFI)
  set.seed(best_seed)
  unif_draws <- runif(n=nrow(d))
  d$Y <- ifelse(unif_draws < d$DMFI, 0, 1)
  timeY <- rep(1,nrow(d))
  d$S <- Surv(timeY, d$Y)
  
  # Fit the models
  fit_base <- cph(S ~ clin + chemo, x=T,y=T, 
                linear.predictors=T, surv=T, data = d)
  fit_mp <- cph(S ~ clin + g1_bin + chemo, x=T,y=T, 
                linear.predictors=T, surv=T, data = d)
  fit_ot <- cph(S ~ clin + g2_cont + chemo, x=T,y=T,
                linear.predictors=T, surv=T, data = d)

  # Risk without chemo
  oldchemo <- d$chemo
  # Get Risk distributions
  d$chemo <- 0
  d$risk_base <- as.numeric(1-survest(fit_base, d, se.fit=F, times=1)$surv)
  d$risk_mp <- as.numeric(1-survest(fit_mp, d, se.fit=F, times=1)$surv)
  d$risk_ot <- as.numeric(1-survest(fit_ot, d, se.fit=F, times=1)$surv)
  # What if everyone had chemo?
  d$chemo <- 1
  d$risk_base_chemo <- as.numeric(1-survest(fit_base, d, se.fit=F, times=1)$surv)
  d$risk_mp_chemo <- as.numeric(1-survest(fit_mp, d, se.fit=F, times=1)$surv)
  d$risk_ot_chemo <- as.numeric(1-survest(fit_ot, d, se.fit=F, times=1)$surv)
  # Restore chemo
  d$chemo <- oldchemo
  # Get Expected Benefit distributions
  d$expben_base <- abs(d$risk_base - d$risk_base_chemo)
  d$expben_mp <- abs(d$risk_mp - d$risk_mp_chemo)      # Expben_G!!
  d$expben_ot <- abs(d$risk_ot - d$risk_ot_chemo)
  # Get and store the Cstats & R^2:
  c_ind <- which(names(fit_base$stats) == "Dxy")
  C_base <- as.numeric(fit_base$stats[c_ind]/2+0.5)
  C_mp <- as.numeric(fit_mp$stats[c_ind]/2+0.5)
  C_ot <- as.numeric(fit_ot$stats[c_ind]/2+0.5)
  r2_ind <- which(names(fit_base$stats) == "R2")
  r2_base <- as.numeric(fit_base$stats[r2_ind])
  r2_mp <- as.numeric(fit_mp$stats[r2_ind])
  r2_ot <- as.numeric(fit_ot$stats[r2_ind])
  ##################################################
  # Store stats
  Stats <- c(C_base, C_mp, C_ot, 
             r2_base, r2_mp, r2_ot) 
  names(Stats) <- c("C_base", "C_mp", "C_ot",
                    "r2_base", "r2_mp", "r2_ot")
  
  # Store all the estimates
  fits <- list(fit_base, fit_mp, fit_ot)
  # Restore names columns
  colnames(d)[which(colnames(d) %in% c_names)] <- oldcolnames
  # Return the fits, the data, and the C/R2 stats
  return(list(fits, d, Stats))
}
######################################################################
DA_sens <- function(Events, m1, m2, m3, thresholds){
  # Specify net benefit range
  NB1 <- NB2 <- NB3 <- numeric(length(thresholds))
  # Individuals
  nn <- N
  # Expected benefits
  ben1 <- m1[1:nn]
  ben2 <- m2[1:nn]
  ben3 <- m3[1:nn]
  # Get events
  ev_no_c <- Events[1:nn]
  ev_c <- Events[(nn+1):(2*nn)]
  
  for (i in 1:length(thresholds)) {
    # Weight = threshold
    w <- thresholds[i]
    
    # Clin model
    rec <- ifelse(ben1 >= w, ev_c, ev_no_c)
    NB1[i] <- ((sum(ev_no_c) - sum(rec)) - sum(ben1 >= w)*w)/nn
    # Clin+MP
    rec <- ifelse(ben2 >= w, ev_c, ev_no_c)
    NB2[i] <- ((sum(ev_no_c) - sum(rec)) - sum(ben2 >= w)*w)/nn
    # Clin+OT
    rec <- ifelse(ben3 >= w, ev_c, ev_no_c)
    NB3[i] <- ((sum(ev_no_c) - sum(rec)) - sum(ben3 >= w)*w)/nn
  }
  # Added net benefit:
  NBaddmp <- NB2 - NB1
  NBaddot <- NB3 - NB1
  NBdiff <- NB3 - NB2
  
  NBaddmp <- smoother(NBaddmp, 6)
  NBaddot <- smoother(NBaddot, 6)
  NBdiff <- smoother(NBdiff, 6)
  NBaddmp[1] <- NBaddot[1] <- NBdiff[1] <- 0

  # Return:
  combined <- as.data.frame(cbind(thresholds,NB1,NB2,NB3,NBaddmp,NBaddot,NBdiff))
  return(combined)
}
######################################################################
Sens_analysis <- function(data, hrs, thresholdss){
  # Get fits, data, and stats
  Sens_df_m1 <- Sens_data(dataset = data, HRs = hrs)
  # Keep track of the coefs and stats:
  coefs <- Sens_df_m1[[1]]
  Cs <- Sens_df_m1[[3]]
  # Get data to do the Decision Analysis:
  Sens_df_m <- Sens_df_m1[[2]]
  Sens_DA <- DA_sens(Events = Sens_df_m$Y,
                  m1 = Sens_df_m$expben_base,
                  m2 = Sens_df_m$expben_mp,
                  m3 = Sens_df_m$expben_ot,
                  thresholds = thresholdss)
  # Get data from Sens_DA
  Sens_DA_output <- cbind(Sens_DA$NBaddmp, Sens_DA$NBaddot, Sens_DA$NBdiff, Sens_DA$NB1, Sens_DA$NB2, Sens_DA$NB3)
  # Give results:
  return(list(coefs,Sens_DA_output, Cs))
}
######################################################################
Sens_base_haz <- function(x, obs, lp){
  Y <- obs
  Yhat <- 1-mean(exp(-x * exp(lp)))
  # Minimize
  -sum(Y*log(Yhat) + (1-Y)*log((1-Yhat)))
}
######################################################################
Exp_ben_max <- function(HR){
  # Analytically: Find largest expected benefit:
  hr = HR
  u = (1/hr)^(1/(hr-1))
  u^hr - u
}
```

## Part 2a: Decision analysis on synthetic MINDACT cohort

First gather the information necessary

```{r}
cols_input_gen_est <- c("Clinic", "MPcont", "MP", "OT", "OTbin", "Chemo")

Gen_est <- Est_risks(dataset = df[,cols_input_gen_est],
                 HRs = c(h0_all10, hr_clin_all, 
                         hr_mp_all, hr_ot_all,
                         hr_chemo_all))

fits_gen <- Gen_est[[1]]
DF <- Gen_est[[2]]
c_r2_stats <- Gen_est[[3]]

# Check parameters:
round(exp(coef(fits_gen[[1]])),2)
round(exp(coef(fits_gen[[2]])),2)
round(exp(coef(fits_gen[[3]])),2)
round(exp(coef(fits_gen[[4]])),2)
round(exp(coef(fits_gen[[5]])),2)
# Check performance:
round(c_r2_stats,2)
c_r2_stats[2]-c_r2_stats[1]
c_r2_stats[3]-c_r2_stats[1]

# Find some borders for where reclassification is possible with the genomic test:
find_borders <- function(x, MPscore, threshold){
newd1mp0 <- data.frame(clin = x, g2_bin = MPscore, chemo = 1)
newd2mp0 <- data.frame(clin = x, g2_bin = MPscore, chemo = 0)

(as.numeric(survest(fits_gen[[4]], newd1mp0, se.fit=F, times=1)$surv) -
  as.numeric(survest(fits_gen[[4]], newd2mp0, se.fit=F, times=1)$surv) - threshold)^2
}
clin_mp0 <- as.numeric(optimize(find_borders, interval = c(-1,3), MPscore = 0, threshold = 0.05)$minimum)
clin_mp1 <- as.numeric(optimize(find_borders, interval = c(-1,3), MPscore = 1, threshold = 0.05)$minimum)
newd1 <- data.frame(clin = clin_mp0, chemo = 1)
newd2 <- data.frame(clin = clin_mp0, chemo = 0)
as.numeric(survest(fits_gen[[1]], newd1, se.fit=F, times=1)$surv)-
  as.numeric(survest(fits_gen[[1]], newd2, se.fit=F, times=1)$surv)

newd1 <- data.frame(clin = clin_mp1, chemo = 1)
newd2 <- data.frame(clin = clin_mp1, chemo = 0)
as.numeric(survest(fits_gen[[1]], newd1, se.fit=F, times=1)$surv)-
  as.numeric(survest(fits_gen[[1]], newd2, se.fit=F, times=1)$surv)

clin_mp0 <- as.numeric(optimize(find_borders, interval = c(-1,3), MPscore = 0, threshold = 0.03)$minimum)
clin_mp1 <- as.numeric(optimize(find_borders, interval = c(-1,3), MPscore = 1, threshold = 0.03)$minimum)
newd1 <- data.frame(clin = clin_mp0, chemo = 1)
newd2 <- data.frame(clin = clin_mp0, chemo = 0)
as.numeric(survest(fits_gen[[1]], newd1, se.fit=F, times=1)$surv)-
  as.numeric(survest(fits_gen[[1]], newd2, se.fit=F, times=1)$surv)

newd1 <- data.frame(clin = clin_mp1, chemo = 1)
newd2 <- data.frame(clin = clin_mp1, chemo = 0)
as.numeric(survest(fits_gen[[1]], newd1, se.fit=F, times=1)$surv)-
  as.numeric(survest(fits_gen[[1]], newd2, se.fit=F, times=1)$surv)
```

### Table with outcomes

```{r}
# Change threshold if the 3% results (or others) are prefered:
threshold = 0.05
DFres = DF
Npatients = 1000

Comparison_results <- data.frame(Strategy=character(),
                         Event=double(),
                         Prevented=double(),
                         Fraction_tested=double(), 
                         Fraction_chemo=double(),
                         Net_Benefit=double(),
                         stringsAsFactors=FALSE)
###############################################################################
# Reference strategies:
# Stats:
Strategy <- "Treat none"
Event <- round(Npatients*mean(DFres$Y[1:N]))
Prevented <- 0
Frac_test <- NA
Frac_chemo <- 0
NB <- 0
Comparison_results[1,] <- c(Strategy, Event, Prevented, Frac_test, Frac_chemo, NB)
###################################################################
# Stats:
Strategy <- "Treat all"
Event <- round(Npatients*mean(DFres$Y[(N+1):(N*2)]))
Prevented <- round(Npatients*(mean(DFres$Y[1:N])-mean(DFres$Y[(N+1):(N*2)])))
Frac_test <- NA
Frac_chemo <- Npatients
NB <- round(Npatients*(round((mean(DFres$Y[1:N])-mean(DFres$Y[(N+1):(N*2)]))-threshold,4)),1)
Comparison_results[2,] <- c(Strategy, Event, Prevented, Frac_test, Frac_chemo, NB)
###################################################################
# Decision analytic models
# Prepare:
e_c <- DFres$Y[(N+1):(N*2)]
e_noc <- DFres$Y[1:N]
evs_noc <- sum(e_noc)
inds <- DFres[1:N,]
# Baseline model
inds$chemo = ifelse(inds$expben_base > threshold, 1, 0)
ev_s <- ifelse(inds$chemo == 1, e_c, e_noc)
# Stats:
Strategy <- "Baseline Model"
Event <- round(Npatients*mean(ev_s))
Prevented <- round(Npatients*((evs_noc - sum(ev_s))/N))
Frac_test <- NA
Frac_chemo <- round(Npatients*mean(inds$chemo == 1))
NB <- round(Npatients*(((evs_noc - sum(ev_s))-sum(inds$chemo == 1)*threshold)/N),1)
Comparison_results[3,] <- c(Strategy, Event, Prevented, Frac_test, Frac_chemo, NB)
######################################################################################
# MammaPrint model
c1 = inds$chemo = ifelse(inds$expben_mp > threshold, 1, 0)
ev_s <- ifelse(inds$chemo == 1, e_c, e_noc)
# Stats prep:
lowbound <- min(inds$Clinic[inds$expben_mp > threshold])
uppbound <- min(inds$Clinic[inds$expben_mp > threshold & inds$MP == 0])
# Stats:
Strategy <- "MammaPrint Model"
Event <- round(Npatients*mean(ev_s))
Prevented <- round(Npatients*((evs_noc - sum(ev_s))/N))
Frac_test <- round(Npatients*length(which(inds$Clinic>lowbound &
                                      inds$Clinic<uppbound))/nrow(inds))
Frac_chemo <- round(Npatients*mean(inds$chemo == 1))
NB <- round(Npatients*(((evs_noc - sum(ev_s))-sum(inds$chemo == 1)*threshold)/N),1)
Comparison_results[4,] <- c(Strategy, Event, Prevented, Frac_test, Frac_chemo, NB)
#################################################################################
# Binary OncotypeDX
inds$chemo = ifelse(inds$expben_otbin > threshold, 1, 0)
ev_s <- ifelse(inds$chemo == 1, e_c, e_noc)
# Stats prep:
lowbound <- min(inds$Clinic[inds$expben_otbin > threshold])
uppbound <- min(inds$Clinic[inds$expben_otbin > threshold & inds$OTbin == 0])
# Stats:
Strategy <- "Binary OncotypeDX Model"
Event <- round(Npatients*mean(ev_s))
Prevented <- round(Npatients*((evs_noc - sum(ev_s))/N))
Frac_test <- round(Npatients*length(which(inds$Clinic>lowbound &
                                      inds$Clinic<uppbound))/nrow(inds))
Frac_chemo <- round(Npatients*mean(inds$chemo == 1))
NB <- round(Npatients*(((evs_noc - sum(ev_s))-sum(inds$chemo == 1)*threshold)/N),1)
Comparison_results[5,] <- c(Strategy, Event, Prevented, Frac_test, Frac_chemo, NB)
#################################################################################
# OncotypeDX
inds$chemo = ifelse(inds$expben_ot > threshold, 1, 0)
ev_s <- ifelse(inds$chemo == 1, e_c, e_noc)
# Stats prep:
lowbound <- min(inds$Clinic[inds$expben_ot > threshold])
uppbound <- min(inds$Clinic[inds$expben_ot > threshold & 
                              inds$OT == min(inds$OT[inds$expben_ot > threshold])])
# Stats: 
Strategy <- "OncotypeDX Model"
Event <- round(Npatients*mean(ev_s))
Prevented <- round(Npatients*((evs_noc - sum(ev_s))/N))
Frac_test <- round(Npatients*length(which(inds$Clinic>lowbound &
                                      inds$Clinic<uppbound))/nrow(inds))
Frac_chemo <- round(Npatients*mean(inds$chemo == 1))
NB <- round(Npatients*(((evs_noc - sum(ev_s))-sum(inds$chemo == 1)*threshold)/N),1)
Comparison_results[6,] <- c(Strategy, Event, Prevented, Frac_test, Frac_chemo, NB)
#################################################################################
# MINDACT / current practice:
c2 = inds$chemo = ifelse((inds$Clinic > boundary_clin & inds$MP == 1), 1, 0)
ev_s <- ifelse(inds$chemo == 1, e_c, e_noc)
# Stats:
Strategy <- "MINDACT strategy"
Event <- round(Npatients*mean(ev_s))
Prevented <- round(Npatients*((evs_noc - sum(ev_s))/N))
Frac_test <- round(Npatients*length(which(inds$Clinic > boundary_clin))/nrow(inds))
Frac_chemo <- round(Npatients*mean(inds$chemo == 1))
NB <- round(Npatients*(((evs_noc - sum(ev_s))-sum(inds$chemo == 1)*threshold)/N),1)
Comparison_results[7,] <- c(Strategy, Event, Prevented, Frac_test, Frac_chemo, NB)
#################################################################################
#################################################################################
#################################################################################

View(Comparison_results)
# xtable(Comparison_results)
```

### Reclassification

```{r}
Reclassification_plot(Events = DF$Y,
                      M1 = DF$expben_base,
                      M2 = DF$expben_mp,
                      threshold = 0.05,
                      Test = "MammaPrint") # set width to 800 when storing picture
Reclassification_plot(Events = DF$Y,
                      M1 = DF$expben_base,
                      M2 = DF$expben_ot,
                      threshold = 0.05,
                      Test = "OncotypeDX") # set width to 800 when storing picture
```

### Decision analysis

```{r}
thresholds_mind <- seq(0, ceiling(10*max(DF$expben_ot))/10, by = 0.005)
DA_output <- Decision_Analysis_data(Events = DF$Y,
                       m1 = DF$expben_base,
                       m2 = DF$expben_mp,
                       m3 = DF$expben_ot,
                       m4 = DF$expben_otbin,
                       thresholds = thresholds_mind)
DA_plots <- Decision_Analysis_plots(da_data_output = DA_output)
DA_plots[[1]] # width 750
DA_plots[[2]] # width 750
```

### Uncertainty MammaPrint vs OncotypeDX

```{r}
Uplot <- Uncertainty_plot(n_samp = 6693,
                 reps = 1000,
                 thresholds = thresholds_mind,
                 DF = DF)
Uplot[[2]] # width 750
```

## Part 2a: Sensitivity analysis on synthetic MINDACT cohort

Since we are working with estimated variables, we want to assess if varying values of specific parameters would result in different conclusions. As event rate is observed and the prognostic strength direct taken from the publication, we only vary clinical risk and chemotherapy effectiveness. The chemotherapy effectivness is varied since we observed two very different estimates. 

### Clinical risk

What if the coefficient found for the baseline model was 50% higher or lower?

```{r}
mean_obs <- 1-mean(exp(-h0_all10*exp(log(hr_clin_all)*DF$Clinic + 
                                    log(hr_mp_all)*DF$MP +
                                    log(hr_ot_all)*DF$OT)))

df <- DF
Sens_find_coef_clinmind <- function(x, obj){
  lps <- log(x)*df$Clinic + 
      log(hr_mp_all)*df$MP +
      log(hr_ot_all)*df$OT
  res1 <- optimize(Sens_base_haz, interval = c(0.0001, 0.2), obs = mean_obs, lp = lps)
  h0_10 <- res1$minimum
  # Generate Estimates
  df$DMFI <- exp( -h0_10 * exp(log(x)*df$Clinic + 
                            log(hr_mp_all)*df$MP +
                            log(hr_ot_all)*df$OT + 
                            log(hr_chemo_all)*df$Chemo))

  # Simulate outcome variable
  best_seed <- Find_setseed(df$DMFI)
  set.seed(best_seed)
  unif_draws <- runif(n=nrow(df))
  df$Y <- ifelse(unif_draws < df$DMFI, 0, 1)
  timeY <- rep(1,nrow(df))
  df$S <- Surv(timeY, df$Y)
  
  # Fit the models
  f1 <- cph(S ~ Clinic + Chemo, x=T,y=T, 
                linear.predictors=T, surv=T, data = df)
  
  print(paste0(round(x,5), " and ", round(as.numeric((coef(f1)[1]-log(obj))^2),7)))
  # Minimize
  as.numeric((coef(f1)[1]-log(obj))^2)
}
# res1 <- optimize(Sens_find_coef_clinmind, interval = c(0,2), tol = 0.001, obj = hr_baseline_clin_mind/1.5)
# res2 <- optimize(Sens_find_coef_clinmind, interval = c(0,4), tol = 0.001, obj = hr_baseline_clin_mind*1.5)

hrlow <- 1.062758 #res1$minimum
hrhigh <- 2.779267 #res2$minimum

# Get LP
lps <- log(hrlow)*DF$Clinic + 
      log(hr_mp_all)*DF$MP +
      log(hr_ot_all)*DF$OT
# res1 <- optimize(Sens_base_haz, interval = c(0.0001, 0.2), obs = mean_obs, lp = lps)
h0_1 <- 0.0860238 #res1$minimum
# Get LP
lps <- log(hr_clin_all)*DF$Clinic + 
      log(hr_mp_all)*DF$MP +
      log(hr_ot_all)*DF$OT
# res2 <- optimize(Sens_base_haz, interval = c(0.0001, 0.2), obs = mean_obs, lp = lps)
h0_2 <- 0.07046431 #res2$minimum
# Get LP
lps <- log(hrhigh)*DF$Clinic + 
      log(hr_mp_all)*DF$MP +
      log(hr_ot_all)*DF$OT
# res3 <- optimize(Sens_base_haz, interval = c(0.0001, 0.2), obs = mean_obs, lp = lps)
h0_3 <- 0.04876269 #res3$minimum

# The input for the sensitivity analysis:
Sens_analysis_input <- expand.grid(Event = h0_all10,
                                   Base = c(hrlow, hr_clin_all, hrhigh),
                                   Gen1 = hr_mp_all,
                                   Gen2 = hr_ot_all,
                                   Chemo = hr_chemo_all)
Sens_analysis_input[,1] <- c(h0_1, h0_all10, h0_3)

# Make matrices to store the results:
Results_sens <- list(matrix(data = NA, nrow = length(thresholds_mind), 
                       ncol = nrow(Sens_analysis_input)),
                     matrix(data = NA, nrow = length(thresholds_mind), 
                       ncol = nrow(Sens_analysis_input)),
                     matrix(data = NA, nrow = length(thresholds_mind), 
                       ncol = nrow(Sens_analysis_input)))
Results_sens_coef <- matrix(data = NA, nrow = 7, 
                       ncol = nrow(Sens_analysis_input))
Results_Cs <- matrix(data = NA, nrow = 4, 
                       ncol = nrow(Sens_analysis_input))

# Perform sensitivity analysis:
for (i in 1:nrow(Sens_analysis_input)) {
  hr <- c(as.numeric(Sens_analysis_input[i,]))
  output <- Sens_analysis(data = DF[,cols_input_gen_est],
                         hrs = hr,
                         thresholdss = thresholds_mind)
  Results_sens_coef[,i] <- c(exp(coef(output[[1]][[1]])[1]),exp(coef(output[[1]][[2]])),exp(coef(output[[1]][[3]])))
  Results_sens[[i]] <- output[[2]]
  Results_Cs[,i] <- output[[3]][c(1,2,4,5)]
}
colnames(Results_sens_coef) <- c("C1.3","C1.6","C2.2")
rownames(Results_sens_coef) <- c("Clin_base", "Clinmp", "MP", "Chemomp", "Clinot", "OT", "Chemoot")
Results_sens_coef
colnames(Results_Cs) <- c("C1.3","C1.6","C2.2")
rownames(Results_Cs) <- c("Cbase", "CG", "R2base", "R2G")
Results_Cs

# Improvement in terms of AUC clin+Mp vs clin
round(Results_Cs[2,]- Results_Cs[1,],3)
#####################################################################################
# Make the plots:
# MammaPrint:
get_columns <- lapply(Results_sens, function(df) df[, 1])
Results_sens1 <- do.call(cbind, get_columns)

my_palette <- brewer.pal(name="YlOrRd",n = 3)
yeeeemin <- min(Results_sens1)
yeeeemax <- max(Results_sens1)
dfdca_mp <- as.data.frame(cbind(thresholds_mind, Results_sens1))

ggplot(dfdca_mp, aes(x = thresholds_mind)) + 
  geom_line(aes(y = V2, linetype = 'AUC = 0.63'), color = "black") + 
  geom_line(aes(y = V3, linetype = 'AUC = 0.73'), color = "black") + 
  geom_line(aes(y = V4, linetype = 'AUC = 0.82'), color = "black") + 
  xlab('Treatment decision threshold for benefit of chemotherapy') + 
  ylab('NB MammaPrint - NB clinical baseline') + 
  scale_x_continuous(expand = c(0, 0)) + 
  scale_y_continuous(expand = c(0, 0), 
                     limits = c(1.025*yeeeemin, 1.025*yeeeemax),
                     labels = label_number(scale = 10000)) +
  scale_linetype_manual("Clinical reference model quality",
                      values = c("AUC = 0.63" = "solid", 
                                  "AUC = 0.73" = "dashed", 
                                  "AUC = 0.82" = "dotted")) +
  theme_bw() +
  theme(legend.position = c(0.75, 0.8), 
        legend.background = element_rect(fill = "white", color = "black")) # Set: width 600

# Make the plots:
# OncotypeDX:
get_columns <- lapply(Results_sens, function(df) df[, 2])
Results_sens1 <- do.call(cbind, get_columns)

my_palette <- brewer.pal(name="YlOrRd",n = 3)
yeeeemin <- min(Results_sens1)
yeeeemax <- max(Results_sens1)
dfdca_mp <- as.data.frame(cbind(thresholds_mind, Results_sens1))

ggplot(dfdca_mp, aes(x = thresholds_mind)) + 
  geom_line(aes(y = V2, linetype = 'AUC = 0.63'), color = "black") + 
  geom_line(aes(y = V3, linetype = 'AUC = 0.73'), color = "black") + 
  geom_line(aes(y = V4, linetype = 'AUC = 0.82'), color = "black") + 
  xlab('Treatment decision threshold for benefit of chemotherapy') + 
  ylab('NB OncotypeDX - NB clinical baseline') + 
  scale_x_continuous(expand = c(0, 0)) + 
  scale_y_continuous(expand = c(0, 0), 
                     limits = c(1.025*yeeeemin, 1.025*yeeeemax),
                     labels = label_number(scale = 10000)) +
  scale_linetype_manual("Clinical reference model quality",
                      values = c("AUC = 0.63" = "solid", 
                                  "AUC = 0.73" = "dashed", 
                                  "AUC = 0.82" = "dotted")) +
  theme_bw() +
  theme(legend.position = c(0.75, 0.8), 
        legend.background = element_rect(fill = "white", color = "black")) # Set: width 600

# Make the plots:
# OncotypeDX - MammaPrint:
get_columns <- lapply(Results_sens, function(df) df[, 3])
Results_sens1 <- do.call(cbind, get_columns)

my_palette <- brewer.pal(name="YlOrRd",n = 3)
yeeeemin <- min(Results_sens1)
yeeeemax <- max(Results_sens1)
dfdca_mp <- as.data.frame(cbind(thresholds_mind, Results_sens1))

ggplot(dfdca_mp, aes(x = thresholds_mind)) + 
  geom_line(aes(y = V2, linetype = 'AUC = 0.63'), color = "black") + 
  geom_line(aes(y = V3, linetype = 'AUC = 0.73'), color = "black") + 
  geom_line(aes(y = V4, linetype = 'AUC = 0.82'), color = "black") + 
  xlab('Treatment decision threshold for benefit of chemotherapy') + 
  ylab('NB OncotypeDX - NB MammaPrint') + 
  scale_x_continuous(expand = c(0, 0)) + 
  scale_y_continuous(expand = c(0, 0), 
                     limits = c(1.025*yeeeemin, 1.025*yeeeemax),
                     labels = label_number(scale = 10000)) +
  scale_linetype_manual("Clinical reference model quality",
                      values = c("AUC = 0.63" = "solid", 
                                  "AUC = 0.73" = "dashed", 
                                  "AUC = 0.82" = "dotted")) +
  theme_bw() +
  theme(legend.position = c(0.75, 0.8), 
        legend.background = element_rect(fill = "white", color = "black")) # Set: width 600
```

### Chemotherapy

What if the chemotherapy effectiveness was higher or lower?

```{r}
# No need to get new baseline hazard estimates, since it is estimated on the no chemotherapy group
# Change Chemotherapy effectiveness:
Sens_analysis_input <- expand.grid(Event = h0_all10,
                                   Base = hr_clin_all,
                                   Gen1 = hr_mp_all,
                                   Gen2 = hr_ot_all,
                                   Chemo = c(hr_chemo_all,0.77,0.91))

# Make matrices to store the results:
Results_sens <- list(matrix(data = NA, nrow = length(thresholds_mind), 
                       ncol = nrow(Sens_analysis_input)),
                     matrix(data = NA, nrow = length(thresholds_mind), 
                       ncol = nrow(Sens_analysis_input)),
                     matrix(data = NA, nrow = length(thresholds_mind), 
                       ncol = nrow(Sens_analysis_input)))
Results_sens_coef <- matrix(data = NA, nrow = 7, 
                       ncol = nrow(Sens_analysis_input))
Results_Cs <- matrix(data = NA, nrow = 4, 
                       ncol = nrow(Sens_analysis_input))

# Perform sensitivity analysis:
for (i in 1:nrow(Sens_analysis_input)) {
  hr <- c(as.numeric(Sens_analysis_input[i,]))
  output <- Sens_analysis(data = DF[,cols_input_gen_est],
                         hrs = hr,
                         thresholdss = thresholds_mind)
  Results_sens_coef[,i] <- c(exp(coef(output[[1]][[1]])[1]),exp(coef(output[[1]][[2]])),exp(coef(output[[1]][[3]])))
  Results_sens[[i]] <- output[[2]]
  Results_Cs[,i] <- output[[3]][c(1,2,4,5)]
}
colnames(Results_sens_coef) <- c("Chemo0.64","Chemo0.77","Chemo0.91")
rownames(Results_sens_coef) <- c("Clin_base", "Clinmp", "MP", "Chemomp", "Clinot", "OT", "Chemoot")
Results_sens_coef
colnames(Results_Cs) <- c("Chemo0.64","Chemo0.77","Chemo0.91")
rownames(Results_Cs) <- c("Cbase", "CG", "R2base", "R2G")
Results_Cs

#####################################################################################
# Make the plots:
# Effect on the MammaPrint:
get_columns <- lapply(Results_sens, function(df) df[, 1])
Results_sens1 <- do.call(cbind, get_columns)

my_palette <- brewer.pal(name="YlOrRd",n = 3)
yeeeemin <- min(Results_sens1)
yeeeemax <- max(Results_sens1)
dfdca_mp <- as.data.frame(cbind(thresholds_mind, Results_sens1))

ggplot(dfdca_mp, aes(x = thresholds_mind)) + 
  geom_line(aes(y = V2, linetype = 'HR = 0.64'), color = "black") + 
  geom_line(aes(y = V3, linetype = 'HR = 0.77'), color = "black") + 
  geom_line(aes(y = V4, linetype = 'HR = 0.91'), color = "black") + 
  xlab('Treatment decision threshold for benefit of chemotherapy') +
  ylab('NB MammaPrint - NB clinical baseline') + 
  scale_x_continuous(expand = c(0, 0)) + 
  scale_y_continuous(expand = c(0, 0), 
                     limits = c(1.025 * yeeeemin, 1.025 * yeeeemax), 
                     labels = scales::label_number(scale = 10000)) +
  scale_linetype_manual("Chemotherapy Hazard Ratio", 
                        values = c("HR = 0.64" = "solid", 
                                   "HR = 0.77" = "dashed", 
                                   "HR = 0.91" = "dotted")) +
  theme_bw() +
  theme(legend.position = c(0.75, 0.8), 
        legend.background = element_rect(fill = "white", color = "black")) # width 600

# Make the plots:
# Effect on the OncotypeDX:
get_columns <- lapply(Results_sens, function(df) df[, 2])
Results_sens1 <- do.call(cbind, get_columns)

my_palette <- brewer.pal(name="YlOrRd",n = 3)
yeeeemin <- min(Results_sens1)
yeeeemax <- max(Results_sens1)
dfdca_mp <- as.data.frame(cbind(thresholds_mind, Results_sens1))

ggplot(dfdca_mp, aes(x = thresholds_mind)) + 
  geom_line(aes(y = V2, linetype = 'HR = 0.64'), color = "black") + 
  geom_line(aes(y = V3, linetype = 'HR = 0.77'), color = "black") + 
  geom_line(aes(y = V4, linetype = 'HR = 0.91'), color = "black") + 
  xlab('Treatment decision threshold for benefit of chemotherapy') +
  ylab('NB OncotypeDX - NB clinical baseline') + 
  scale_x_continuous(expand = c(0, 0)) + 
  scale_y_continuous(expand = c(0, 0), 
                     limits = c(1.025 * yeeeemin, 1.025 * yeeeemax), 
                     labels = scales::label_number(scale = 10000)) +
  scale_linetype_manual("Chemotherapy Hazard Ratio", 
                        values = c("HR = 0.64" = "solid", 
                                   "HR = 0.77" = "dashed", 
                                   "HR = 0.91" = "dotted")) +
  theme_bw() +
  theme(legend.position = c(0.75, 0.8), 
        legend.background = element_rect(fill = "white", color = "black")) # width 600

# Make the plots:
# Effect on OncotypeDX - MammaPrint:
get_columns <- lapply(Results_sens, function(df) df[, 3])
Results_sens1 <- do.call(cbind, get_columns)

my_palette <- brewer.pal(name="YlOrRd",n = 3)
yeeeemin <- min(Results_sens1)
yeeeemax <- max(Results_sens1)
dfdca_mp <- as.data.frame(cbind(thresholds_mind, Results_sens1))

ggplot(dfdca_mp, aes(x = thresholds_mind)) + 
  geom_line(aes(y = V2, linetype = 'HR = 0.64'), color = "black") + 
  geom_line(aes(y = V3, linetype = 'HR = 0.77'), color = "black") + 
  geom_line(aes(y = V4, linetype = 'HR = 0.91'), color = "black") + 
  xlab('Treatment decision threshold for benefit of chemotherapy') +
  ylab('NB OncotypeDX - NB MammaPrint') + 
  scale_x_continuous(expand = c(0, 0)) + 
  scale_y_continuous(expand = c(0, 0), 
                     limits = c(1.025 * yeeeemin, 1.025 * yeeeemax), 
                     labels = scales::label_number(scale = 10000)) +
  scale_linetype_manual("Chemotherapy Hazard Ratio", 
                        values = c("HR = 0.64" = "solid", 
                                   "HR = 0.77" = "dashed", 
                                   "HR = 0.91" = "dotted")) +
  theme_bw() +
  theme(legend.position = c(0.75, 0.8), 
        legend.background = element_rect(fill = "white", color = "black")) # width 600
```

## Part 2b: Decision analysis on synthetic TAILORx cohort

First gather the information necessary

```{r}
cols_input_gen_est <- c("Clinic", "MPcont", "MP", "OT", "OTbin", "Chemo")

Gen_est <- Est_risks(dataset = df_tai[,cols_input_gen_est],
                 HRs = c(h0_all_tailorx10, hr_clin_all_tailorx, 
                         hr_mp_all_tailorx, hr_ot_all_tailorx,
                         hr_chemo_all_tailorx))

fits_gen_tai <- Gen_est[[1]]
DF_tai <- Gen_est[[2]]
c_r2_stats_tai <- Gen_est[[3]]

# Check parameters:
round(exp(coef(fits_gen_tai[[1]])),2)
round(exp(coef(fits_gen_tai[[2]])),2)
round(exp(coef(fits_gen_tai[[3]])),2)
round(exp(coef(fits_gen_tai[[4]])),2)
round(exp(coef(fits_gen_tai[[5]])),2)
# Check performance:
round(c_r2_stats_tai,2)
```

### Table with results of the outcome

```{r}
# Change threshold here if interested in results on different thresholds
threshold = 0.05
DFres = DF_tai
Npatients = 1000

Comparison_results_tai <- data.frame(Strategy=character(),
                           Event=double(),
                           Prevented=double(),
                           Fraction_tested=double(), 
                           Fraction_chemo=double(),
                           Net_Benefit=double(),
                           stringsAsFactors=FALSE)
###############################################################################
# Reference strategies:
# Stats:
Strategy <- "Treat none"
Event <- round(Npatients*mean(DFres$Y[1:N]))
Prevented <- 0
Frac_test <- NA
Frac_chemo <- 0
NB <- 0
Comparison_results_tai[1,] <- c(Strategy, Event, Prevented, Frac_test, Frac_chemo, NB)
###################################################################
# Stats:
Strategy <- "Treat all"
Event <- round(Npatients*mean(DFres$Y[(N+1):(N*2)]))
Prevented <- round(Npatients*(mean(DFres$Y[1:N])-mean(DFres$Y[(N+1):(N*2)])))
Frac_test <- NA
Frac_chemo <- Npatients
NB <- round(Npatients*(round((mean(DFres$Y[1:N])-mean(DFres$Y[(N+1):(N*2)]))-threshold,4)),1)
Comparison_results_tai[2,] <- c(Strategy, Event, Prevented, Frac_test, Frac_chemo, NB)
###################################################################
# Decision analytic models
# Prepare:
e_c <- DFres$Y[(N+1):(N*2)]
e_noc <- DFres$Y[1:N]
evs_noc <- sum(e_noc)
inds <- DFres[1:N,]
# Baseline model
inds$chemo = ifelse(inds$expben_base > threshold, 1, 0)
ev_s <- ifelse(inds$chemo == 1, e_c, e_noc)
# Stats:
Strategy <- "Baseline Model"
Event <- round(Npatients*mean(ev_s))
Prevented <- round(Npatients*((evs_noc - sum(ev_s))/N))
Frac_test <- NA
Frac_chemo <- round(Npatients*mean(inds$chemo == 1))
NB <- round(Npatients*(((evs_noc - sum(ev_s))-sum(inds$chemo == 1)*threshold)/N),1)
Comparison_results_tai[3,] <- c(Strategy, Event, Prevented, Frac_test, Frac_chemo, NB)
######################################################################################
# MammaPrint model
c1 = inds$chemo = ifelse(inds$expben_mp > threshold, 1, 0)
ev_s <- ifelse(inds$chemo == 1, e_c, e_noc)
# Stats prep:
lowbound <- min(inds$Clinic[inds$expben_mp > threshold])
uppbound <- min(inds$Clinic[inds$expben_mp > threshold & inds$MP == 0])
# Stats:
Strategy <- "MammaPrint Model"
Event <- round(Npatients*mean(ev_s))
Prevented <- round(Npatients*((evs_noc - sum(ev_s))/N))
Frac_test <- round(Npatients*length(which(inds$Clinic>lowbound &
                                      inds$Clinic<uppbound))/nrow(inds))
Frac_chemo <- round(Npatients*mean(inds$chemo == 1))
NB <- round(Npatients*(((evs_noc - sum(ev_s))-sum(inds$chemo == 1)*threshold)/N),1)
Comparison_results_tai[4,] <- c(Strategy, Event, Prevented, Frac_test, Frac_chemo, NB)
#################################################################################
# Binary OncotypeDX
inds$chemo = ifelse(inds$expben_otbin > threshold, 1, 0)
ev_s <- ifelse(inds$chemo == 1, e_c, e_noc)
# Stats prep:
lowbound <- min(inds$Clinic[inds$expben_otbin > threshold])
uppbound <- min(inds$Clinic[inds$expben_otbin > threshold & inds$OTbin == 0])
# Stats:
Strategy <- "Binary OncotypeDX Model"
Event <- round(Npatients*mean(ev_s))
Prevented <- round(Npatients*((evs_noc - sum(ev_s))/N))
Frac_test <- round(Npatients*length(which(inds$Clinic>lowbound &
                                      inds$Clinic<uppbound))/nrow(inds))
Frac_chemo <- round(Npatients*mean(inds$chemo == 1))
NB <- round(Npatients*(((evs_noc - sum(ev_s))-sum(inds$chemo == 1)*threshold)/N),1)
Comparison_results_tai[5,] <- c(Strategy, Event, Prevented, Frac_test, Frac_chemo, NB)
#################################################################################
# OncotypeDX
inds$chemo = ifelse(inds$expben_ot > threshold, 1, 0)
ev_s <- ifelse(inds$chemo == 1, e_c, e_noc)
# Stats prep:
lowbound <- min(inds$Clinic[inds$expben_ot > threshold])
uppbound <- min(inds$Clinic[inds$expben_ot > threshold & 
                              inds$OT == min(inds$OT[inds$expben_ot > threshold])])
# Stats:
Strategy <- "OncotypeDX Model"
Event <- round(Npatients*mean(ev_s))
Prevented <- round(Npatients*((evs_noc - sum(ev_s))/N))
Frac_test <- round(Npatients*length(which(inds$Clinic>lowbound &
                                      inds$Clinic<uppbound))/nrow(inds))
Frac_chemo <- round(Npatients*mean(inds$chemo == 1))
NB <- round(Npatients*(((evs_noc - sum(ev_s))-sum(inds$chemo == 1)*threshold)/N),1)
Comparison_results_tai[6,] <- c(Strategy, Event, Prevented, Frac_test, Frac_chemo, NB)
#################################################################################
# TAILORx / current practice:
c2 = inds$chemo = ifelse(inds$OT+mean_OT_tailorx>26, 1, 0)
ev_s <- ifelse(inds$chemo == 1, e_c, e_noc)
# Stats:
Strategy <- "TAILORx strategy"
Event <- round(Npatients*mean(ev_s))
Prevented <- round(Npatients*((evs_noc - sum(ev_s))/N))
Frac_test <- 0
Frac_chemo <- round(Npatients*mean(inds$chemo == 1))
NB <- round(Npatients*(((evs_noc - sum(ev_s))-sum(inds$chemo == 1)*threshold)/N),1)
Comparison_results_tai[7,] <- c(Strategy, Event, Prevented, Frac_test, Frac_chemo, NB)
#################################################################################
#################################################################################
#################################################################################

View(Comparison_results_tai)
# xtable(Comparison_results_tai)
```

### Reclassification

```{r}
Reclassification_plot(Events = DF_tai$Y,
                      M1 = DF_tai$expben_base,
                      M2 = DF_tai$expben_mp,
                      threshold = 0.05,
                      Test = "MammaPrint") # Set width to 800
Reclassification_plot(Events = DF_tai$Y,
                      M1 = DF_tai$expben_base,
                      M2 = DF_tai$expben_ot,
                      threshold = 0.05,
                      Test = "OncotypeDX") # 800
```

### Decision analysis

```{r}
thresholds_tai = seq(0, ceiling(10*max(DF_tai$expben_ot))/10, length.out = 41)
DA_output_tai <- Decision_Analysis_data(Events = DF_tai$Y,
                       m1 = DF_tai$expben_base,
                       m2 = DF_tai$expben_mp,
                       m3 = DF_tai$expben_ot,
                       m4 = DF_tai$expben_otbin,
                       thresholds = thresholds_tai)
DA_plots_tai <- Decision_Analysis_plots(da_data_output = DA_output_tai)
DA_plots_tai[[1]] # 750
DA_plots_tai[[2]] # 750
```

### Uncertainty MammaPrint vs OncotypeDX

```{r}
uplot_tai <- Uncertainty_plot(n_samp = 10253,
                 reps = 1000,
                 thresholds = thresholds_tai,
                 DF = DF_tai)
uplot_tai # 750
```

## Part 2b: Sensitivity analysis on synthetic TAILORx cohort

### Clinical risk

```{r}
# Set threhsolds
thresholds_tai = seq(0, ceiling(10*max(DF_tai$expben_ot))/10, length.out = 41)
# Store mean obs
mean_obs <- 1-mean(exp(-h0_all_tailorx10*exp(log(hr_clin_all_tailorx)*DF_tai$Clinic + 
                                    log(hr_mp_all_tailorx)*DF_tai$MP +
                                    log(hr_ot_all_tailorx)*DF_tai$OT)))

dftai <- DF_tai
Sens_find_coef_clintai <- function(x, obj){
  lps <- log(x)*dftai$Clinic + 
      log(hr_mp_all_tailorx)*dftai$MP +
      log(hr_ot_all_tailorx)*dftai$OT
  res1 <- optimize(Sens_base_haz, interval = c(0.0001, 0.2), obs = mean_obs, lp = lps)
  h0_10 <- res1$minimum
  # Generate Estimates
  dftai$DMFI <- exp( -h0_10 * exp(log(x)*dftai$Clinic + 
                            log(hr_mp_all_tailorx)*dftai$MP +
                            log(hr_ot_all_tailorx)*dftai$OT + 
                            log(hr_chemo_all_tailorx)*dftai$Chemo))

  # Simulate outcome variable
  best_seed <- Find_setseed(dftai$DMFI)
  set.seed(best_seed)
  unif_draws <- runif(n=nrow(dftai))
  dftai$Y <- ifelse(unif_draws < dftai$DMFI, 0, 1)
  timeY <- rep(1,nrow(dftai))
  dftai$S <- Surv(timeY, dftai$Y)
  
  # Fit the models
  f1 <- cph(S ~ Clinic + Chemo, x=T,y=T, 
                linear.predictors=T, surv=T, data = dftai)
  
  print(paste0(round(x,5), " and ", round(as.numeric((coef(f1)[1]-log(obj))^2),7)))
  # Minimize
  as.numeric((coef(f1)[1]-log(obj))^2)
}
# res1 <- optimize(Sens_find_coef_clintai, interval = c(0,2), tol = 0.001, obj = hr_baseline_clin_tai/1.5)
# res2 <- optimize(Sens_find_coef_clintai, interval = c(0,4), tol = 0.001, obj = hr_baseline_clin_tai*1.5)

hrlow <- 1.149323 #res1$minimum
hrhigh <- 2.873014 #res2$minimum

# Get LP
lps <- log(hrlow)*dftai$Clinic + 
      log(hr_mp_all_tailorx)*dftai$MP +
      log(hr_ot_all_tailorx)*dftai$OT
# res1 <- optimize(Sens_base_haz, interval = c(0.0001, 0.2), obs = mean_obs, lp = lps)
h0_1 <- 0.06576242 #res1$minimum
# Get LP
lps <- log(hr_clin_all_tailorx)*dftai$Clinic + 
      log(hr_mp_all_tailorx)*dftai$MP +
      log(hr_ot_all_tailorx)*dftai$OT
# res2 <- optimize(Sens_base_haz, interval = c(0.0001, 0.2), obs = mean_obs, lp = lps)
h0_2 <- 0.05084436 #res2$minimum
# Get LP
lps <- log(hrhigh)*dftai$Clinic + 
      log(hr_mp_all_tailorx)*dftai$MP +
      log(hr_ot_all_tailorx)*dftai$OT
# res3 <- optimize(Sens_base_haz, interval = c(0.0001, 0.2), obs = mean_obs, lp = lps)
h0_3 <- 0.03544123 #res3$minimum

# The input for the sensitivity analysis:
Sens_analysis_input <- expand.grid(Event = h0_all_tailorx10,
                                   Base = c(hrlow, hr_clin_all_tailorx, hrhigh),
                                   Gen1 = hr_mp_all_tailorx,
                                   Gen2 = hr_ot_all_tailorx,
                                   Chemo = hr_chemo_all_tailorx)
Sens_analysis_input[,1] <- c(h0_1, h0_all10, h0_3)

# Make matrices to store the results:
Results_senstai <- list(matrix(data = NA, nrow = length(thresholds_tai), 
                       ncol = nrow(Sens_analysis_input)),
                     matrix(data = NA, nrow = length(thresholds_tai), 
                       ncol = nrow(Sens_analysis_input)),
                     matrix(data = NA, nrow = length(thresholds_tai), 
                       ncol = nrow(Sens_analysis_input)))
Results_senstai_coef <- matrix(data = NA, nrow = 7, 
                       ncol = nrow(Sens_analysis_input))
Results_Cstai <- matrix(data = NA, nrow = 4, 
                       ncol = nrow(Sens_analysis_input))

# Perform sensitivity analysis:
for (i in 1:nrow(Sens_analysis_input)) {
  hr <- c(as.numeric(Sens_analysis_input[i,]))
  output <- Sens_analysis(data = dftai[,cols_input_gen_est],
                         hrs = hr,
                         thresholdss = thresholds_tai)
  Results_senstai_coef[,i] <- c(exp(coef(output[[1]][[1]])[1]),exp(coef(output[[1]][[2]])),exp(coef(output[[1]][[3]])))
  Results_senstai[[i]] <- output[[2]]
  Results_Cstai[,i] <- output[[3]][c(1,2,4,5)]
}
colnames(Results_senstai_coef) <- c("C1.2","C1.8","C2.8")
rownames(Results_senstai_coef) <- c("Clin_base", "Clinmp", "MP", "Chemomp", "Clinot", "OT", "Chemoot")
Results_senstai_coef
colnames(Results_Cstai) <- c("C1.2","C1.8","C2.8")
rownames(Results_Cstai) <- c("Cbase", "CG", "R2base", "R2G")
Results_Cstai

#####################################################################################
# Make the plots:
# MammaPrint:
get_columns <- lapply(Results_senstai, function(df) df[, 1])
Results_senstai1 <- do.call(cbind, get_columns)

my_palette <- brewer.pal(name="YlOrRd",n = 3)
yeeeemin <- min(Results_senstai1)
yeeeemax <- max(Results_senstai1)
dfdca_mp <- as.data.frame(cbind(thresholds_tai, Results_senstai1))

ggplot(dfdca_mp, aes(x = thresholds_tai)) + 
  geom_line(aes(y = V2, linetype = 'AUC = 0.63'), color = "black") + 
  geom_line(aes(y = V3, linetype = 'AUC = 0.73'), color = "black") + 
  geom_line(aes(y = V4, linetype = 'AUC = 0.82'), color = "black") + 
  xlab('Treatment decision threshold for benefit of chemotherapy') + 
  ylab('NB MammaPrint - NB clinical baseline') + 
  scale_x_continuous(expand = c(0, 0)) + 
  scale_y_continuous(expand = c(0, 0), 
                     limits = c(1.025*yeeeemin, 1.025*yeeeemax),
                     labels = label_number(scale = 10000)) +
  scale_linetype_manual("Clinical reference model quality",
                      values = c("AUC = 0.63" = "solid", 
                                  "AUC = 0.73" = "dashed", 
                                  "AUC = 0.82" = "dotted")) +
  theme_bw() +
  theme(legend.position = c(0.75, 0.8), 
        legend.background = element_rect(fill = "white", color = "black")) # Set: width 600


# Make the plots:
# OncotypeDX:
get_columns <- lapply(Results_senstai, function(df) df[, 2])
Results_senstai1 <- do.call(cbind, get_columns)

my_palette <- brewer.pal(name="YlOrRd",n = 3)
yeeeemin <- min(Results_senstai1)
yeeeemax <- max(Results_senstai1)
dfdca_mp <- as.data.frame(cbind(thresholds_tai, Results_senstai1))

ggplot(dfdca_mp, aes(x = thresholds_tai)) + 
  geom_line(aes(y = V2, linetype = 'AUC = 0.63'), color = "black") + 
  geom_line(aes(y = V3, linetype = 'AUC = 0.73'), color = "black") + 
  geom_line(aes(y = V4, linetype = 'AUC = 0.82'), color = "black") + 
  xlab('Treatment decision threshold for benefit of chemotherapy') + 
  ylab('NB OncotypeDX - NB clinical baseline') + 
  scale_x_continuous(expand = c(0, 0)) + 
  scale_y_continuous(expand = c(0, 0), 
                     limits = c(1.025*yeeeemin, 1.025*yeeeemax),
                     labels = label_number(scale = 10000)) +
  scale_linetype_manual("Clinical reference model quality",
                      values = c("AUC = 0.63" = "solid", 
                                  "AUC = 0.73" = "dashed", 
                                  "AUC = 0.82" = "dotted")) +
  theme_bw() +
  theme(legend.position = c(0.75, 0.8), 
        legend.background = element_rect(fill = "white", color = "black")) # Set: width 600

# Make the plots:
# OncotypeDX - MammaPrint:
get_columns <- lapply(Results_senstai, function(df) df[, 3])
Results_senstai1 <- do.call(cbind, get_columns)

my_palette <- brewer.pal(name="YlOrRd",n = 3)
yeeeemin <- min(Results_senstai1)
yeeeemax <- max(Results_senstai1)
dfdca_mp <- as.data.frame(cbind(thresholds_tai, Results_senstai1))

ggplot(dfdca_mp, aes(x = thresholds_tai)) + 
  geom_line(aes(y = V2, linetype = 'AUC = 0.63'), color = "black") + 
  geom_line(aes(y = V3, linetype = 'AUC = 0.73'), color = "black") + 
  geom_line(aes(y = V4, linetype = 'AUC = 0.82'), color = "black") + 
  xlab('Treatment decision threshold for benefit of chemotherapy') + 
  ylab('NB OncotypeDX - NB MammaPrint') + 
  scale_x_continuous(expand = c(0, 0)) + 
  scale_y_continuous(expand = c(0, 0), 
                     limits = c(1.025*yeeeemin, 1.025*yeeeemax),
                     labels = label_number(scale = 10000)) +
  scale_linetype_manual("Clinical reference model quality",
                      values = c("AUC = 0.63" = "solid", 
                                  "AUC = 0.73" = "dashed", 
                                  "AUC = 0.82" = "dotted")) +
  theme_bw() +
  theme(legend.position = c(0.75, 0.8), 
        legend.background = element_rect(fill = "white", color = "black")) # Set: width 600
```

### Chemotherapy

What if the chemotherapy effectiveness was higher or lower?

```{r}
# No need to get new baseline hazard estimates, since it is estimated on the no chemotherapy group
# Change Chemotherapy effectiveness:
Sens_analysis_input <- expand.grid(Event = h0_all_tailorx10,
                                   Base = hr_clin_all_tailorx,
                                   Gen1 = hr_mp_all_tailorx,
                                   Gen2 = hr_ot_all_tailorx,
                                   Chemo = c(hr_chemo_all_tailorx,0.77,0.91))

1-mean(exp(-h0_all_tailorx10*exp(log(hr_clin_all_tailorx)*DF_tai$Clinic + 
                                    log(hr_mp_all_tailorx)*DF_tai$MP +
                                    log(hr_ot_all_tailorx)*DF_tai$OT +
                                    log(0.91))))

# Make matrices to store the results:
Results_senstai <- list(matrix(data = NA, nrow = length(thresholds_tai), 
                       ncol = nrow(Sens_analysis_input)),
                     matrix(data = NA, nrow = length(thresholds_tai), 
                       ncol = nrow(Sens_analysis_input)),
                     matrix(data = NA, nrow = length(thresholds_tai), 
                       ncol = nrow(Sens_analysis_input)))
Results_senstai_coef <- matrix(data = NA, nrow = 7, 
                       ncol = nrow(Sens_analysis_input))
Results_Cstai <- matrix(data = NA, nrow = 4, 
                       ncol = nrow(Sens_analysis_input))

# Perform sensitivity analysis:
for (i in 1:nrow(Sens_analysis_input)) {
  hr <- c(as.numeric(Sens_analysis_input[i,]))
  output <- Sens_analysis(data = dftai[,cols_input_gen_est],
                         hrs = hr,
                         thresholdss = thresholds_tai)
  Results_senstai_coef[,i] <- c(exp(coef(output[[1]][[1]])[1]),exp(coef(output[[1]][[2]])),exp(coef(output[[1]][[3]])))
  Results_senstai[[i]] <- output[[2]]
  Results_Cstai[,i] <- output[[3]][c(1,2,4,5)]
}
colnames(Results_senstai_coef) <- c("Chemo0.64","Chemo0.77","Chemo0.91")
rownames(Results_senstai_coef) <- c("Clin_base", "Clinmp", "MP", "Chemomp", "Clinot", "OT", "Chemoot")
Results_senstai_coef
colnames(Results_Cstai) <- c("Chemo0.64","Chemo0.77","Chemo0.91")
rownames(Results_Cstai) <- c("Cbase", "CG", "R2base", "R2G")
Results_Cstai

#####################################################################################
# Make the plots:
# Effect on the MammaPrint:
get_columns <- lapply(Results_senstai, function(df) df[, 1])
Results_senstai1 <- do.call(cbind, get_columns)

my_palette <- brewer.pal(name="YlOrRd",n = 3)
yeeeemin <- min(Results_senstai1)
yeeeemax <- max(Results_senstai1)
dfdca_mp <- as.data.frame(cbind(thresholds_tai, Results_senstai1))

ggplot(dfdca_mp, aes(x = thresholds_tai)) + 
  geom_line(aes(y = V2, linetype = 'HR = 0.64'), color = "black") + 
  geom_line(aes(y = V3, linetype = 'HR = 0.77'), color = "black") + 
  geom_line(aes(y = V4, linetype = 'HR = 0.91'), color = "black") + 
  xlab('Treatment decision threshold for benefit of chemotherapy') +
  ylab('NB MammaPrint - NB clinical baseline') + 
  scale_x_continuous(expand = c(0, 0)) + 
  scale_y_continuous(expand = c(0, 0), 
                     limits = c(1.025 * yeeeemin, 1.025 * yeeeemax), 
                     labels = scales::label_number(scale = 10000)) +
  scale_linetype_manual("Chemotherapy Hazard Ratio", 
                        values = c("HR = 0.64" = "solid", 
                                   "HR = 0.77" = "dashed", 
                                   "HR = 0.91" = "dotted")) +
  theme_bw() +
  theme(legend.position = c(0.75, 0.8), 
        legend.background = element_rect(fill = "white", color = "black")) # Set: width 600

# Make the plots:
# Effect on the OncotypeDX:
get_columns <- lapply(Results_senstai, function(df) df[, 2])
Results_senstai1 <- do.call(cbind, get_columns)

my_palette <- brewer.pal(name="YlOrRd",n = 3)
yeeeemin <- min(Results_senstai1)
yeeeemax <- max(Results_senstai1)
dfdca_mp <- as.data.frame(cbind(thresholds_tai, Results_senstai1))

ggplot(dfdca_mp, aes(x = thresholds_tai)) + 
  geom_line(aes(y = V2, linetype = 'HR = 0.64'), color = "black") + 
  geom_line(aes(y = V3, linetype = 'HR = 0.77'), color = "black") + 
  geom_line(aes(y = V4, linetype = 'HR = 0.91'), color = "black") + 
  xlab('Treatment decision threshold for benefit of chemotherapy') +
  ylab('NB OncotypeDX - NB clinical baseline') + 
  scale_x_continuous(expand = c(0, 0)) + 
  scale_y_continuous(expand = c(0, 0), 
                     limits = c(1.025 * yeeeemin, 1.025 * yeeeemax), 
                     labels = scales::label_number(scale = 10000)) +
  scale_linetype_manual("Chemotherapy Hazard Ratio", 
                        values = c("HR = 0.64" = "solid", 
                                   "HR = 0.77" = "dashed", 
                                   "HR = 0.91" = "dotted")) +
  theme_bw() +
  theme(legend.position = c(0.75, 0.8), 
        legend.background = element_rect(fill = "white", color = "black")) # Set: width 600
# Make the plots:
# Effect on OncotypeDX - MammaPrint:
get_columns <- lapply(Results_senstai, function(df) df[, 3])
Results_senstai1 <- do.call(cbind, get_columns)

my_palette <- brewer.pal(name="YlOrRd",n = 3)
yeeeemin <- min(Results_senstai1)
yeeeemax <- max(Results_senstai1)
dfdca_mp <- as.data.frame(cbind(thresholds_tai, Results_senstai1))

ggplot(dfdca_mp, aes(x = thresholds_tai)) + 
  geom_line(aes(y = V2, linetype = 'HR = 0.64'), color = "black") + 
  geom_line(aes(y = V3, linetype = 'HR = 0.77'), color = "black") + 
  geom_line(aes(y = V4, linetype = 'HR = 0.91'), color = "black") + 
  xlab('Treatment decision threshold for benefit of chemotherapy') +
  ylab('NB OncotypeDX - NB MammaPrint') + 
  scale_x_continuous(expand = c(0, 0)) + 
  scale_y_continuous(expand = c(0, 0), 
                     limits = c(1.025 * yeeeemin, 1.025 * yeeeemax), 
                     labels = scales::label_number(scale = 10000)) +
  scale_linetype_manual("Chemotherapy Hazard Ratio", 
                        values = c("HR = 0.64" = "solid", 
                                   "HR = 0.77" = "dashed", 
                                   "HR = 0.91" = "dotted")) +
  theme_bw() +
  theme(legend.position = c(0.75, 0.8), 
        legend.background = element_rect(fill = "white", color = "black")) # Set: width 600
```

# Part 3: Additional checks

## Comparing three ways of generating events

Three ways of 

(1) Using uniform draws
(2) Modeling time to event
(3) Competing risks

We explored these three ways of generating the status indicator in the MINDACT case. We chose to stick with using uniform draws. We expected (and show) that using (1) uniform draws or (2) modeling time to event lead to same results with only differences due to random number generation. Competing risks is expected to be different in some ways, but also neglectable differences due to random number generation. Only interpretation changes and becomes more complex. Given the many additional assumptions that had to be made, we dropped the competing risks. Although, if more information was provided in the published papers, it should be included.

Competing risks was of particular interest since the outcome in both trials focuses on breast cancer related outcomes and ignores known deaths due to other reasons. However, censoring patients that die due to other causes informative censoring and therefore introduces competing risks. To interpret probabilities of being event-free one should use competing risk models. For the MINDACT setting, we can make an approximation for the competing risk 'death due to another cause'.

MINDACT published distant metastasis free survival (DMFS) and distant metastasis free interval (DMFI). DMFS includes 'death due to another cause', whereas it is censored for DMFI. We argue that we can use the DMFS published survival estimates as an approximate for the competing risk estimate for the death due to other causes in DMFI.

We assume that all the variables are not associated with the outcome death due to other cause. Consequently, we only have to estimate the cumulative baseline hazard of the competing risk. We divide the published survival probability of DMFS in cumulative incidence ($I$) of the DMFI endpoint and the competing risk (i.e. death due to another cause):

\[
S_\text{DMFS}(t = 8|X) = 1-(I_\text{DMFI}(t = 8|X) + I_\text{CE}(t = 8))
\]

In our optimization procedure this adds another step, after we generated the coefficients of the DMFI model. To estimate the $H_\text{CE}(t = 8)$, we take the mean over all values of $X$ to make it marginal:

\[
S_\text{DMFS}(t = 8|X) = \exp(-(H_\text{DMFI}(t = 8)\exp(B_1X_{1} + B_5X_{5} + B_4X_{4})+(H_\text{CE}(t = 8))))
\]

### Generating events

```{r}
DFcheck <- DF[,c("Clinic", "MPcont", "MP", "OT", "OTbin", "Chemo")]
DFcheck$DMFI <- exp( - h0_all * exp(log(hr_clin_all)*DFcheck$Clinic +
                                       log(hr_mp_all)*DFcheck$MPcont +
                                       log(hr_ot_all)*DFcheck$OT +
                                       log(hr_chemo_all)*DFcheck$Chemo))
# Simulate a Y variable of the events happening at 8yr
set.seed(Find_setseed(DFcheck$DMFI))
randomunifALL <- runif(n=nrow(DFcheck))
DFcheck$Y_unif <- ifelse(randomunifALL < DFcheck$DMFI, 0, 1) # 0/1 8 yr DMFS
# Checks:
1-mean(DFcheck$DMFI);mean(DFcheck$Y_unif)
# Simulate a time variable for the survival analysis
DFcheck$S_unif <- Surv(rep(1,nrow(DFcheck)), DFcheck$Y_unif)
###############################################################################
# With chemo:
fit_base_unif <- cph(S_unif ~ Clinic+Chemo, x=T,y=T, 
              linear.predictors=T, surv=T, data = DFcheck)
fit_MP_unif <- cph(S_unif ~ Clinic+MP+Chemo, x=T,y=T, 
              linear.predictors=T, surv=T, data = DFcheck)
fit_OT_unif <- cph(S_unif ~ Clinic+OT+Chemo, x=T,y=T, 
                   linear.predictors=T, surv=T, data = DFcheck)
fit_OTbin_unif <- cph(S_unif ~ Clinic+OTbin+Chemo, x=T,y=T, 
              linear.predictors=T, surv=T, data = DFcheck)
###############################################################################
###############################################################################
###############################################################################
# Computing time to event
hr <-  h0_all * exp(log(hr_clin_all)*DFcheck$Clinic +
                   log(hr_mp_all)*DFcheck$MPcont +
                   log(hr_ot_all)*DFcheck$OT +
                   log(hr_chemo_all)*DFcheck$Chemo)
set.seed(Find_setseed(exp(-hr)))
DFcheck$times_event <- rexp(n = N*2, rate = hr)
DFcheck$Y_time <- 1*(DFcheck$times_event<=1)
DFcheck$times_event <- ifelse(DFcheck$times_event <= 1, DFcheck$times_event, 1)
DFcheck$S_time <- survival::Surv(DFcheck$times_event, DFcheck$Y_time)

# Checks:
1-mean(DFcheck$DMFI);mean(DFcheck$Y_unif);mean(DFcheck$Y_time)
# With chemo:
fit_base_time <- rms::cph(S_time ~ Clinic+Chemo, x=T,y=T, 
              linear.predictors=T, surv=T, data = DFcheck)
fit_MP_time <- rms::cph(S_time ~ Clinic+MP+Chemo, x=T,y=T, 
              linear.predictors=T, surv=T, data = DFcheck)
fit_OT_time <- rms::cph(S_time ~ Clinic+OT+Chemo, x=T,y=T, 
                   linear.predictors=T, surv=T, data = DFcheck)
fit_OTbin_time <- rms::cph(S_time ~ Clinic+OTbin+Chemo, x=T,y=T, 
              linear.predictors=T, surv=T, data = DFcheck)
###############################################################################
###############################################################################
###############################################################################
library(riskRegression)
# Make estimate for the comp risk:
DMFS_est <- mean(c(rep(0.947, 2744),
                   rep(0.911, 593),
                   rep(0.908, 1551),
                   rep(0.859, 1805)))
# Make variables for the groups and chemotherapy in MINDACT
DFcheck$Groups_mindact <- ifelse(DFcheck$Clinic <  boundary_clin & DFcheck$MP == 0, 1,
                     ifelse(DFcheck$Clinic <  boundary_clin & DFcheck$MP == 1, 2,
                     ifelse(DFcheck$Clinic >= boundary_clin & DFcheck$MP == 0, 3,
                     ifelse(DFcheck$Clinic >= boundary_clin & DFcheck$MP == 1, 4, NA))))
# Distributing Chemotherapy similar to MINDACT:
set.seed(1)
DFcheck$Chemo_mindact <- ifelse(DFcheck$Groups_mindact == 1, 0, 
                    ifelse(DFcheck$Groups_mindact == 2 | DFcheck$Groups_mindact == 3, 
                      sample(rep(c(0,1),
                        sum(DFcheck$Groups_mindact == 2 | DFcheck$Groups_mindact == 3)/2)),
                    ifelse(DFcheck$Groups_mindact == 4, 1, NA)))

Competing_risk_est <- function(x){
  Y <- DMFS_est
  # Note DFcheck is based on DF -> we use df$MINDACT chemo to replicate the MINDACT chemo
  Yhat <- mean(exp(-(h0_MP * exp(log(hr_clin)*DFcheck$Clinic +
                   log(hr_MP)*DFcheck$MP +
                   log(hr_chemo)*DFcheck$Chemo_mindact) + x)))
  
  
  # Minimize
  # (Y-Yhat)^2
  -sum(Y*log(Yhat) + (1-Y)*log((1-Yhat)))
}
res <- optimize(Competing_risk_est, interval = c(0.0001, 0.2))
Comp_risk <- res$minimum
Comp_risk10 <- Comp_risk/8*10

# Simulate competing risk events
set.seed(Find_setseed(exp(-rep(Comp_risk10, N*2))))
times_competing_risk <- rexp(n = N*2, rate = Comp_risk10)
# Redo the times for event, with same hr:
set.seed(Find_setseed(exp(-hr)))
times_event <- rexp(n = N*2, rate = hr)
times <- ifelse(times_event < times_competing_risk, 
                      times_event, times_competing_risk)
DFcheck$status_comp <- ifelse(times_event < 
                                times_competing_risk & times<=1, 1,
                       ifelse(times_event > 
                                times_competing_risk & times<=1, 2, 0))
DFcheck$times_comp <- times
# We take the time to event from before!
DFcheck$Y_comp <- 1*(DFcheck$times_comp<=1)
DFcheck$times_comp <- ifelse(DFcheck$times_comp <= 1, DFcheck$times_comp, 1)
########################################################################
# Models:
fit_base_comp <- CSC(list(Hist(DFcheck$times_comp, DFcheck$status_comp)~Clinic+Chemo,
                          Hist(DFcheck$times_comp, DFcheck$status_comp)~1),
                     data = DFcheck)
fit_MP_comp <- CSC(list(Hist(DFcheck$times_comp, DFcheck$status_comp)~Clinic+MP+Chemo, 
                        Hist(DFcheck$times_comp, DFcheck$status_comp)~1),
                   data = DFcheck)
fit_OT_comp <- CSC(list(Hist(DFcheck$times_comp, DFcheck$status_comp)~Clinic+OT+Chemo, 
                        Hist(DFcheck$times_comp, DFcheck$status_comp)~1), 
                   data = DFcheck)
fit_OTbin_comp <- CSC(list(Hist(DFcheck$times_comp, DFcheck$status_comp)~Clinic+OTbin+Chemo, 
                        Hist(DFcheck$times_comp, DFcheck$status_comp)~1),
                      data = DFcheck)
```

### Checking event rates and coefficients

```{r}
# Check status for competing risks:
round(100*table(DFcheck$status_comp)/(N*2),3)
# Check number of breast cancer specific events:
mean(DFcheck$Y_unif);mean(DFcheck$Y_time);mean(DFcheck$status_comp==1)
# All events with competing risks:
mean(DFcheck$Y_comp)

# Events without chemo:
r <- 1:N
e1 = mean(DFcheck$Y_unif[r])
e2 = mean(DFcheck$Y_time[r])
e3 = mean(DFcheck$status_comp[r]==1)
e4 = mean(DFcheck$Y_comp[r])
e1;e2;e3
e4

# Events with chemo:
r <- (N+1):(N*2)
e5 = mean(DFcheck$Y_unif[r])
e6 = mean(DFcheck$Y_time[r])
e7 = mean(DFcheck$status_comp[r]==1)
e8 = mean(DFcheck$Y_comp[r])
e5;e6;e7
e8

# Reduction in events:
e1 - e5;e2 - e6;e3 - e7;e4 - e8

xtable(round(rbind(c(e1,e2,e3),
c(e5,e6,e7),
c(e1 - e5, e2 - e6, e3 - e7)),3))

########################################################################
# Check coefficients:
# Baseline model:
round(exp(coef(fit_base_unif)),2);round(exp(coef(fit_base_time)),2);round(exp(coef(fit_base_comp)$`Cause 1`),2)
# MammaPrint 0/1:
round(exp(coef(fit_MP_unif)),2);round(exp(coef(fit_MP_time)),2);round(exp(coef(fit_MP_comp)$`Cause 1`),2)
# OncotypeDX score:
round(exp(coef(fit_OT_unif)),2);round(exp(coef(fit_OT_time)),2);round(exp(coef(fit_OT_comp)$`Cause 1`),2)
# OTbin score:
round(exp(coef(fit_OTbin_unif)),2);round(exp(coef(fit_OTbin_time)),2);round(exp(coef(fit_OTbin_comp)$`Cause 1`),2)

# xtable(rbind(cbind(t(t(c(round(exp(coef(fit_base_unif)),2),NA))),
#       t(t(c(round(exp(coef(fit_base_time)),2),NA))),
#       t(t(c(round(exp(coef(fit_base_comp)$`Cause 1`),2),NA)))),
#       cbind(t(t(round(exp(coef(fit_MP_unif)),2))),
#       t(t(round(exp(coef(fit_MP_time)),2))),
#       t(t(round(exp(coef(fit_MP_comp)$`Cause 1`),2)))),
#       cbind(t(t(round(exp(coef(fit_OT_unif)),2))),
#       t(t(round(exp(coef(fit_OT_time)),2))),
#       t(t(round(exp(coef(fit_OT_comp)$`Cause 1`),2))))))
```

### Get the risk and benefit distributions

```{r}
# Estimate risks and benefits using uniform:
base_risk_unif <- as.numeric(1-survest(fit_base_unif, 
                                        DFcheck, se.fit=F, times=1)$surv)
base_ben_unif <- base_risk_unif[1:N] - base_risk_unif[(N+1):(N*2)]

mp_risk_unif <- as.numeric(1-survest(fit_MP_unif, 
                                        DFcheck, se.fit=F, times=1)$surv)
mp_ben_unif <- mp_risk_unif[1:N] - mp_risk_unif[(N+1):(N*2)]

ot_risk_unif <- as.numeric(1-survest(fit_OT_unif, 
                                        DFcheck, se.fit=F, times=1)$surv)
ot_ben_unif <- ot_risk_unif[1:N] - ot_risk_unif[(N+1):(N*2)]

otbin_risk_unif <- as.numeric(1-survest(fit_OTbin_unif, 
                                        DFcheck, se.fit=F, times=1)$surv)
otbin_ben_unif <- otbin_risk_unif[1:N] - otbin_risk_unif[(N+1):(N*2)]

# Estimate risks and benefits using time:
base_risk_time <- as.numeric(1-survest(fit_base_time, 
                                        DFcheck, se.fit=F, times=1)$surv)
base_ben_time <- base_risk_time[1:N] - base_risk_time[(N+1):(N*2)]

mp_risk_time <- as.numeric(1-survest(fit_MP_time, 
                                        DFcheck, se.fit=F, times=1)$surv)
mp_ben_time <- mp_risk_time[1:N] - mp_risk_time[(N+1):(N*2)]

ot_risk_time <- as.numeric(1-survest(fit_OT_time, 
                                        DFcheck, se.fit=F, times=1)$surv)
ot_ben_time <- ot_risk_time[1:N] - ot_risk_time[(N+1):(N*2)]

otbin_risk_time <- as.numeric(1-survest(fit_OTbin_time, 
                                        DFcheck, se.fit=F, times=1)$surv)
otbin_ben_time <- otbin_risk_time[1:N] - otbin_risk_time[(N+1):(N*2)]

DF_pred_comp <- DFcheck[,c(1:6)]
# Estimate risks and benefits using competing risk estimates:
base_risk_comp <- predictRisk(fit_base_comp, time = 1, cause = 1, newdata = DF_pred_comp)
base_ben_comp <- base_risk_comp[1:N] - base_risk_comp[(N+1):(N*2)]
# Estimate risks and benefits using competing risk estimates:
base_risk_comp <- predictRisk(fit_base_comp, time = 1, cause = 1, newdata = DF_pred_comp)
base_ben_comp <- base_risk_comp[1:N] - base_risk_comp[(N+1):(N*2)]
# Estimate risks and benefits using competing risk estimates:
mp_risk_comp <- predictRisk(fit_MP_comp, time = 1, cause = 1, newdata = DF_pred_comp)
mp_ben_comp <- mp_risk_comp[1:N] - mp_risk_comp[(N+1):(N*2)]
# Estimate risks and benefits using competing risk estimates:
ot_risk_comp <- predictRisk(fit_OT_comp, time = 1, cause = 1, newdata = DF_pred_comp)
ot_ben_comp <- ot_risk_comp[1:N] - ot_risk_comp[(N+1):(N*2)]
# Estimate risks and benefits using competing risk estimates:
otbin_risk_comp <- predictRisk(fit_OTbin_comp, time = 1, cause = 1, newdata = DF_pred_comp)
otbin_ben_comp <- otbin_risk_comp[1:N] - otbin_risk_comp[(N+1):(N*2)]

# A check:
o <- round(cbind(base_ben_unif[1:10],base_ben_time[1:10],base_ben_comp[1:10]),3)
colnames(o) <- c("Unif", "Time", "Comp")
o
# Checks average expected benefit:
round(c(mean(base_ben_unif),mean(base_ben_time),mean(base_ben_comp)),3)


aiai <- predictRisk(fit_OTbin_comp, time = 1, cause = 2, newdata = DF_pred_comp[c(1:50,N+1:50),])
mean(aiai[1:50]-aiai[51:100])
```

### Decision curve analysis

```{r}
# Comp data set prep:
table(DFcheck$status_comp)/(N*2)
DFcheck$event_comp <- 1*(DFcheck$status == 1)

# Make some new Net Benefit calculations:
thresholds <- seq(0, 0.2, by = 0.005)
NB0 <- NB1 <- NB2 <- NB3 <- NB4 <- NB5 <- numeric(length(thresholds))
NB6 <- NB7 <- NB8 <- NB9 <- NB10 <- NB11 <- numeric(length(thresholds))
NB12 <- NB13 <- NB14 <- NB15 <- NB16 <- NB17 <- numeric(length(thresholds))

ben1 <- base_ben_unif
ben2 <- mp_ben_unif
ben3 <- ot_ben_unif
ben4 <- otbin_ben_unif

ben5 <- base_ben_time
ben6 <- mp_ben_time
ben7 <- ot_ben_time
ben8 <- otbin_ben_time

ben9 <- base_ben_comp
ben10 <- mp_ben_comp
ben11 <- ot_ben_comp
ben12 <- otbin_ben_comp

nn <- N
for (i in 1:length(thresholds)) {
  w <- thresholds[i]
  ####################################################
  # Unif  
  events_no_c <- sum(DFcheck$Y_unif[1:N])
  no_c <- DFcheck$Y_unif[1:N]
  c <- DFcheck$Y_unif[(N+1):(N*2)]
  
  # Treat none
  NB0[i] <- 0
  # Treat all
  NB1[i] <- ((events_no_c - sum(c)) - nn*w)/nn
  # New Base
  rec <- ifelse(ben1 > w, c, no_c)
  NB2[i] <- ((events_no_c - sum(rec)) - sum(ben1 > w)*w)/nn
  # MP
  rec <- ifelse(ben2 > w, c, no_c)
  NB3[i] <- ((events_no_c - sum(rec)) - sum(ben2 > w)*w)/nn
  # OT
  rec <- ifelse(ben3 > w, c, no_c)
  NB4[i] <- ((events_no_c - sum(rec)) - sum(ben3 > w)*w)/nn
  # OTbin
  rec <- ifelse(ben4 > w, c, no_c)
  NB5[i] <- ((events_no_c - sum(rec)) - sum(ben4 > w)*w)/nn
  
  ####################################################
  # Time  
  events_no_c <- sum(DFcheck$Y_time[1:N])
  no_c <- DFcheck$Y_time[1:N]
  c <- DFcheck$Y_time[(N+1):(N*2)]
  
  # Treat none
  NB6[i] <- 0
  # Treat all
  NB7[i] <- ((events_no_c - sum(c)) - nn*w)/nn
  # New Base
  rec <- ifelse(ben5 > w, c, no_c)
  NB8[i] <- ((events_no_c - sum(rec)) - sum(ben5 > w)*w)/nn
  # MP
  rec <- ifelse(ben6 > w, c, no_c)
  NB9[i] <- ((events_no_c - sum(rec)) - sum(ben6 > w)*w)/nn
  # OT
  rec <- ifelse(ben7 > w, c, no_c)
  NB10[i] <- ((events_no_c - sum(rec)) - sum(ben7 > w)*w)/nn
  # OTbin
  rec <- ifelse(ben8 > w, c, no_c)
  NB11[i] <- ((events_no_c - sum(rec)) - sum(ben8 > w)*w)/nn
  
  ####################################################
  # Comp
  events_no_c <- sum(DFcheck$event_comp[1:N])
  no_c <- DFcheck$event_comp[1:N]
  c <- DFcheck$event_comp[(N+1):(N*2)]
  # Treat none
  NB12[i] <- 0
  # Treat all
  NB13[i] <- ((events_no_c - sum(c)) - nn*w)/nn
  # New Base
  rec <- ifelse(ben9 > w, c, no_c)
  NB14[i] <- ((events_no_c - sum(rec)) - sum(ben9 > w)*w)/nn
  # MP
  rec <- ifelse(ben10 > w, c, no_c)
  NB15[i] <- ((events_no_c - sum(rec)) - sum(ben10 > w)*w)/nn
  # OT
  rec <- ifelse(ben11 > w, c, no_c)
  NB16[i] <- ((events_no_c - sum(rec)) - sum(ben11 > w)*w)/nn
  # OTbin
  rec <- ifelse(ben12 > w, c, no_c)
  NB17[i] <- ((events_no_c - sum(rec)) - sum(ben12 > w)*w)/nn
}
```

### DA curves within event generating methods:

```{r}
plot(NB0~thresholds, type = "l", lty = 2, ylim = c(-0.01, 0.04), ylab = "Net Benefit", xlab = "Decision threshold");lines(NB1~thresholds, lty = 3, col = "black");lines(NB2~thresholds, col = "darkblue");lines(NB3~thresholds, lty = 1, col = "darkgreen");lines(NB4~thresholds, col = "darkorange");lines(NB5~thresholds, lty = 1, col = "darkred")

plot(NB6~thresholds, type = "l", lty = 2, ylim = c(-0.01, 0.04));lines(NB7~thresholds, lty = 2, col = "darkred");lines(NB8~thresholds, col = "darkblue");lines(NB9~thresholds, lty = 1, col = "darkgreen");lines(NB10~thresholds, col = "darkorange");lines(NB11~thresholds, lty = 1, col = "black")

plot(NB12~thresholds, type = "l", lty = 2, ylim = c(-0.01, 0.04));lines(NB13~thresholds, lty = 2, col = "darkred");lines(NB14~thresholds, col = "darkblue");lines(NB15~thresholds, lty = 1, col = "darkgreen");lines(NB16~thresholds, col = "darkorange");lines(NB17~thresholds, lty = 1, col = "black")
```

### DA curves for specific models across event generating mechanisms

```{r}
# Base model
plot(NB2~thresholds, type = "l", lty = 2, ylim = c(-0.01, 0.04), ylab = "Net Benefit", xlab = "Decision threshold");lines(NB8~thresholds, lty = 3, col = "red");lines(NB14~thresholds, col = "darkblue")

# MP model
plot(NB3~thresholds, type = "l", lty = 2, ylim = c(-0.01, 0.04), ylab = "Net Benefit", xlab = "Decision threshold");lines(NB9~thresholds, lty = 3, col = "red");lines(NB15~thresholds, col = "darkblue")

# OT model
plot(NB4~thresholds, type = "l", lty = 2, ylim = c(-0.01, 0.04), ylab = "Net Benefit", xlab = "Decision threshold");lines(NB10~thresholds, lty = 3, col = "red");lines(NB16~thresholds, col = "darkblue")
```

## Assuming independence between MammaPrint and OncotypeDX

Generating data (assuming no correlation between MammaPrint and OncotypeDX) and running the MINDACT decision curve analysis to see if results differ.

```{r}
#########################################################################
# Simulate data set:
# Our final matrix:
R <- matrix(data = c(1, rho_mp, rho_ot, rho_mp, 1, 
                     0, rho_ot, 0, 1), ncol = 3)
# Generate data
set.seed(4)
d <- as.data.frame(rmvnorm(N, mean = c(rep(0, nrow(R))), sigma = R))
head(d)
a0 <- ifelse(d$V1 > sort(d$V1)[nrow(d)*(1-mindact_CH)], 1, 0)
a1 <- ifelse(d$V2 > sort(d$V2)[nrow(d)*(1-mindact_GH)], 1, 0)
aa <- pnorm(d$V3)
a2 <- qRS(aa)
a3 <- ifelse(a2 > sort(a2)[nrow(d)*(1-mindact_GH)], 1,0)

df_nocor <- as.data.frame(cbind(d$V1,a1,a2,a0,d$V2,a3))
colnames(df_nocor) <- c("Clinic", "MP", "OT", "Clinbin", "MPcont", "OTbin")

# Center variables: Note that Clinic and MPcont are already N(0,1)
df_nocor$Clinic <- as.numeric(scale(df_nocor$Clinic, scale = FALSE))
df_nocor$MPcont <- as.numeric(scale(df_nocor$MPcont, scale = FALSE))
# Beta distribution, not symmetric
df_nocor$OT <- as.numeric(scale(df_nocor$OT, scale = FALSE))
# Chemotherapy indicator
df_nocor <- rbind(df_nocor,df_nocor)
df_nocor$Chemo <- c(rep(0, times = nrow(df_nocor)/2), rep(1, times = nrow(df_nocor)/2))

#########################################################################
# Re-estimate the parameters to put in model (due to no correlation, new MP and OT estimates)
# init <- c(1.2181741, 3.9780956, 1.0825712, 0.6272885) # consider local minima!
# dftemp <- df
# df <- df_nocor
# res_nocor <- optim_save(init, Opt_ALL_data_gen) # CARE FOR LOCAL MINIMA
# res_nocor # 8.709293e-07
hr_clin_all_nocor = 1.180461
hr_MP_nocor = 4.027421  
HROncotypeDX_nocor = 1.082268 
hr_chemo_all_nocor = 0.607719
lps <- log(hr_clin_all_nocor)*df_nocor$Clinic + 
      log(hr_MP_nocor)*df_nocor$MP +
      log(HROncotypeDX_nocor)*df_nocor$OT
mean_obs <- 1-mean(exp(-h0_all10*exp(log(hr_clin_all)*DF$Clinic + 
                                    log(hr_mp_all)*DF$MP +
                                    log(hr_ot_all)*DF$OT)))
res1 <- optimize(Sens_base_haz, interval = c(0.0001, 0.2), 
                 obs = mean_obs, lp = lps)

h0_all10_nocor = 0.04103201
# df <- dftemp
# res_nocor[1]
#########################################################################
# Run MINDACT analysis models:
Gen_est3 <- Est_risks(dataset = df_nocor[,cols_input_gen_est],
                 HRs = c(h0_all10_nocor, hr_clin_all_nocor, 
                         hr_MP_nocor, HROncotypeDX_nocor,
                         hr_chemo_all_nocor))
cehckkkk <- Gen_est3[[1]]
exp(coef(cehckkkk[[2]]))
exp(coef(cehckkkk[[3]]))
DFnocor <- Gen_est3[[2]]
#########################################################################
# Run DCA and compare results:
DA_output_nocor <- Decision_Analysis_data(Events = DFnocor$Y,
                       m1 = DFnocor$expben_base,
                       m2 = DFnocor$expben_mp,
                       m3 = DFnocor$expben_ot,
                       m4 = DFnocor$expben_otbin,
                       thresholds = thresholds_mind)
DA_plots_nocor <- Decision_Analysis_plots(da_data_output = DA_output_nocor)
DA_plots_nocor[[1]]
DA_plots_nocor[[2]]
```
